# Supplementary material for: FastqCleaner: an interactive Bioconductor application for quality-control, filtering and trimming of FASTQ files
Source: BMC Bioinformatics. 2019 Jun 28;20:361. doi: 10.1186/s12859-019-2961-8 (PMC6599294; doi:10.1186/s12859-019-2961-8)
Supplement: Supplementary file 2 — R script used in this work for benchmark testing. (R 3 kb) [file 12859_2019_2961_MOESM2_ESM.r]

####################################
~# FastqCleaner Benchmark tests #~
####################################

# Revised: Jan 2019, LR
# test were made in a computer with Linux (archlinux)

#------------------------
# auxiliary functions
#------------------------
######################################################################
## Compute time of a bash command.  
## Install 'time'
######################################################################

bash_time <- function(command) {
  my_file <- tempfile()
  system(paste(" /bin/time -f %e -o ", my_file, command, sep = " "))
  time <- as.numeric(readLines(my_file))
  file.remove(my_file)
  time
}


######################################################
## Run a series of benchmark tests, returning
## a vector of time in seconds
######################################################

bash_time_vector <- function(command, nrep = 100) {
  output <- numeric(nrep)
  for(i in 1:nrep) {
    tmp <- bash_time(command)
    output[i] <- tmp
    cat("\r", round(100* i/nrep, 1), "% done...")
  }
  output
}


###################################################
## Compute tests and save results in a list
###################################################

test_results<- function(x, fun, ...) {
  out <- list()
  for(i in seq_along(x)) {
    
    cat("######################################################\n")
    cat(names(x)[i], " Starting...(", i, "/", length(x), ")\n")
    cat("######################################################\n")
    
    out[[i]] <- fun(x[[i]], ...)
    
    cat("######################################################\n")
    cat(names(x)[i], " results complete...(", i, "/", length(x), ")\n")
    cat("######################################################\n")
  }
  out <- do.call(cbind, out)
  colnames(out) <- names(x)
  out
}


##################################################
## Configure SE adapter test
##################################################

test_se_adapter <- list(
  cutadapt = "cutadapt -a TCGTATGCCGTCTTCTGCTTGAAAAAAAAAAAAAA SRR014966.fastq -m 20 -o out_cutadapt.fastq",
  fastx_clipper = "fastx_clipper -Q33  -a TCGTATGCCGTCTTCTGCTTGAAAAAAAAAAAAAA -i SRR014966.fastq -l 20 > out_fastx_SE.fastq",
  trimmomatic = "trimmomatic SE -phred33 -threads 1 SRR014966.fastq out_trimomatic_SE ILLUMINACLIP:adaptador.fa:2:30:10 MINLEN:20",
  adapterremoval = "time AdapterRemoval --file1 SRR014966.fastq --adapter1 TCGTATGCCGTCTTCTGCTTGAAAAAAAAAAAAAA --minlength 20 --basename salida_adapterremoval_SE",
  flexbar = "flexbar -ae RIGHT -m 20 -r SRR014966.fastq --as TCGTATGCCGTCTTCTGCTTGAAAAAAAAAAAAAA -t salida_flexbar_SE",
  skewer = "skewer SRR014966.fastq -x TCGTATGCCGTCTTCTGCTTGAAAAAAAAAAAAAA -l 20 > salida_skewer.fastq")


test_pe_adapter <- list(
  cutadapt = "cutadapt -a AGATCGGAAGAGCGGTTCAGCAGGAATGCCGAGACCG SRR330569_1.fastq -A AGATCGGAAGAGCGTCGTGTAGGGAAAGAGTGTAGAT SRR330569_2.fastq  -o salida_cutadapt_PE_1.fastq -p salida_cutadapt_PE_2.fastq -m 20",
  trimmomatic = "trimmomatic PE -threads 1 -phred33 SRR330569_1.fastq SRR330569_2.fastq  -baseout salida_trimmomatic_PE ILLUMINACLIP:adapter_PE.fa:2:30:10:1:1 MINLEN:20",
  adapterremoval = "AdapterRemoval --file1 SRR330569_1.fastq  --file2 SRR330569_2.fastq --adapter1 AGATCGGAAGAGCGGTTCAGCAGGAATGCCGAGACCG --adapter2 AGATCGGAAGAGCGTCGTGTAGGGAAAGAGTGTAGAT  --basename salida_adapterremoval_PE --minlength 20",
  flexbar = "flexbar -a adapter_PE.fa -ae RIGHT -m 20  -r SRR330569_1.fastq -p SRR330569_2.fastq -t salida_flexbar_PE",
  skewer = "skewer -x AGATCGGAAGAGCGGTTCAGCAGGAATGCCGAGACCG -y AGATCGGAAGAGCGTCGTGTAGGGAAAGAGTGTAGAT  -l 20 SRR330569_1.fastq SRR330569_2.fastq > salida_skewer_paired.fastq -l 20")


########################################
## Run SE and PE tests #################
########################################

out_SE <- test_results(test_se_adapter, bash_time_vector, nrep = 22)
out_PE <- test_results(test_pe_adapter, bash_time_vector, nrep = 22)

# EOF #
