# Supplementary material for: FastqCleaner: an interactive Bioconductor application for quality-control, filtering and trimming of FASTQ files
Source: BMC Bioinformatics. 2019 Jun 28;20:361. doi: 10.1186/s12859-019-2961-8 (PMC6599294; doi:10.1186/s12859-019-2961-8)
Supplement: Supplementary file 3 — Source code of FastqCleaner. (GZ 3273 kb) [file 12859_2019_2961_MOESM3_ESM.gz]

Archive with 203 entries (180 files):
- FastqCleaner/DESCRIPTION
- FastqCleaner/LICENSE
- FastqCleaner/NAMESPACE
- FastqCleaner/NEWS
- FastqCleaner/R
- FastqCleaner/R/RcppExports.R
- FastqCleaner/R/adapter_filter.R
- FastqCleaner/R/auxiliar.R
- FastqCleaner/R/complex_filter.R
- FastqCleaner/R/fixed_filter.R
- FastqCleaner/R/launch_fqc.R
- FastqCleaner/R/length_filter.R
- FastqCleaner/R/matching.R
- FastqCleaner/R/n_filter.R
- FastqCleaner/R/plotObjects.R
- FastqCleaner/R/qmean_filter.R
- FastqCleaner/R/roxygen.auxiliar.R
- FastqCleaner/R/seq_filter.R
- FastqCleaner/R/server_functions.R
- FastqCleaner/R/simulate.R
- FastqCleaner/R/trim3q_filter.R
- FastqCleaner/R/unique_filter.R
- FastqCleaner/README.md
- FastqCleaner/build
- FastqCleaner/build/vignette.rds
- FastqCleaner/inst
- FastqCleaner/inst/application
- FastqCleaner/inst/application/global.R
- FastqCleaner/inst/application/panel1.R
- FastqCleaner/inst/application/panel1Input.R
- FastqCleaner/inst/application/panel2.R
- FastqCleaner/inst/application/panel2Input.R
- FastqCleaner/inst/application/panel3.R
- FastqCleaner/inst/application/panel3Input.R
- FastqCleaner/inst/application/server.R
- FastqCleaner/inst/application/ui.R
- FastqCleaner/inst/application/www
- FastqCleaner/inst/application/www/fonts
- FastqCleaner/inst/application/www/fonts/roboto
- FastqCleaner/inst/application/www/fonts/roboto/License.txt
- FastqCleaner/inst/application/www/fonts/roboto/Roboto-Regular.ttf
- FastqCleaner/inst/application/www/help
- FastqCleaner/inst/application/www/help/docs
- FastqCleaner/inst/application/www/help/docs/authors.html
- FastqCleaner/inst/application/www/help/docs/docsearch.css
- FastqCleaner/inst/application/www/help/docs/index.html
- FastqCleaner/inst/application/www/help/docs/jquery.sticky-kit.min.js
- FastqCleaner/inst/application/www/help/docs/link.svg
- FastqCleaner/inst/application/www/help/docs/pkgdown.css
- FastqCleaner/inst/application/www/help/docs/pkgdown.js
- FastqCleaner/inst/application/www/help/docs/pkgdown.yml
- FastqCleaner/inst/application/www/help/docs/reference
- FastqCleaner/inst/application/www/help/docs/reference/adapter_filter.html
- FastqCleaner/inst/application/www/help/docs/reference/asc2int.html
- FastqCleaner/inst/application/www/help/docs/reference/check_encoding.html
- FastqCleaner/inst/application/www/help/docs/reference/check_onclick_.html
- FastqCleaner/inst/application/www/help/docs/reference/complex_filter-1.png
- FastqCleaner/inst/application/www/help/docs/reference/complex_filter.html
- FastqCleaner/inst/application/www/help/docs/reference/create_cleanfunction_.html
- FastqCleaner/inst/application/www/help/docs/reference/create_uniform_width.html
- FastqCleaner/inst/application/www/help/docs/reference/fixed_filter.html
- FastqCleaner/inst/application/www/help/docs/reference/index.html
- FastqCleaner/inst/application/www/help/docs/reference/inject_letter_random.html
- FastqCleaner/inst/application/www/help/docs/reference/int2asc.html
- FastqCleaner/inst/application/www/help/docs/reference/isNaturalNumber.html
- FastqCleaner/inst/application/www/help/docs/reference/launch_fqc.html
- FastqCleaner/inst/application/www/help/docs/reference/length_filter.html
- FastqCleaner/inst/application/www/help/docs/reference/matching.html
- FastqCleaner/inst/application/www/help/docs/reference/messageFun_.html
- FastqCleaner/inst/application/www/help/docs/reference/myPlot.html
- FastqCleaner/inst/application/www/help/docs/reference/n_filter-1.png
- FastqCleaner/inst/application/www/help/docs/reference/n_filter-2.png
- FastqCleaner/inst/application/www/help/docs/reference/n_filter.html
- FastqCleaner/inst/application/www/help/docs/reference/outputClean_.html
- FastqCleaner/inst/application/www/help/docs/reference/plotA.html
- FastqCleaner/inst/application/www/help/docs/reference/plotB.html
- FastqCleaner/inst/application/www/help/docs/reference/plotC.html
- FastqCleaner/inst/application/www/help/docs/reference/plotD.html
- FastqCleaner/inst/application/www/help/docs/reference/plotE.html
- FastqCleaner/inst/application/www/help/docs/reference/plotF.html
- FastqCleaner/inst/application/www/help/docs/reference/plotG.html
- FastqCleaner/inst/application/www/help/docs/reference/plotH.html
- FastqCleaner/inst/application/www/help/docs/reference/plotI.html
- FastqCleaner/inst/application/www/help/docs/reference/plotJ.html
- FastqCleaner/inst/application/www/help/docs/reference/plotObjects.html
- FastqCleaner/inst/application/www/help/docs/reference/processingFunction_.html
- FastqCleaner/inst/application/www/help/docs/reference/qmean_filter.html
- FastqCleaner/inst/application/www/help/docs/reference/random_length.html
- FastqCleaner/inst/application/www/help/docs/reference/random_qual.html
- FastqCleaner/inst/application/www/help/docs/reference/random_seq.html
- FastqCleaner/inst/application/www/help/docs/reference/seq_filter.html
- FastqCleaner/inst/application/www/help/docs/reference/seq_names.html
- FastqCleaner/inst/application/www/help/docs/reference/trim3q_filter.html
- FastqCleaner/inst/application/www/help/docs/reference/unique_filter.html
- FastqCleaner/inst/application/www/help/index.html
- FastqCleaner/inst/application/www/images
- FastqCleaner/inst/application/www/images/github.svg
- FastqCleaner/inst/application/www/images/help.svg
- FastqCleaner/inst/application/www/images/icon.png
- FastqCleaner/inst/application/www/images/icon.svg
- FastqCleaner/inst/application/www/images/icon2.gif
- FastqCleaner/inst/application/www/images/loading.gif
- FastqCleaner/inst/application/www/images/pattern.png
- FastqCleaner/inst/application/www/scripts
- FastqCleaner/inst/application/www/scripts/FqC_highcharts_style.js
- FastqCleaner/inst/application/www/scripts/exporting.js
- FastqCleaner/inst/application/www/scripts/highcharts-more.js
- FastqCleaner/inst/application/www/scripts/highcharts.js
- FastqCleaner/inst/application/www/scripts/javascript.js
- FastqCleaner/inst/application/www/scripts/jquery-3.1.0.min.js
- FastqCleaner/inst/application/www/scripts/offline-exporting.js
- FastqCleaner/inst/application/www/styles
- FastqCleaner/inst/application/www/styles/flatly.css
- FastqCleaner/inst/application/www/styles/help.css
- FastqCleaner/inst/application/www/styles/masterCss.css
- FastqCleaner/inst/application/www/styles/myStyles.css
- FastqCleaner/inst/application/www/styles/spinner.css
- FastqCleaner/inst/doc
- FastqCleaner/inst/doc/Overview.R
- FastqCleaner/inst/doc/Overview.Rmd
- FastqCleaner/inst/doc/Overview.pdf
- FastqCleaner/inst/extdata
- FastqCleaner/inst/extdata/install.R
- FastqCleaner/inst/include
- FastqCleaner/inst/include/cpp_check_logical_matrix.h
- FastqCleaner/inst/rstudio
- FastqCleaner/inst/rstudio/addins.dcf
- FastqCleaner/man
- FastqCleaner/man/adapter_filter.Rd
- FastqCleaner/man/asc2int.Rd
- FastqCleaner/man/check_encoding.Rd
- FastqCleaner/man/check_onclick_.Rd
- FastqCleaner/man/complex_filter.Rd
- FastqCleaner/man/create_cleanfunction_.Rd
- FastqCleaner/man/create_uniform_width.Rd
- FastqCleaner/man/fixed_filter.Rd
- FastqCleaner/man/inject_letter_random.Rd
- FastqCleaner/man/int2asc.Rd
- FastqCleaner/man/isNaturalNumber.Rd
- FastqCleaner/man/launch_fqc.Rd
- FastqCleaner/man/length_filter.Rd
- FastqCleaner/man/matching.Rd
- FastqCleaner/man/messageFun_.Rd
- FastqCleaner/man/myPlot.Rd
- FastqCleaner/man/n_filter.Rd
- FastqCleaner/man/outputClean_.Rd
- FastqCleaner/man/plotA.Rd
- FastqCleaner/man/plotB.Rd
- FastqCleaner/man/plotC.Rd
- FastqCleaner/man/plotD.Rd
- FastqCleaner/man/plotE.Rd
- FastqCleaner/man/plotF.Rd
- FastqCleaner/man/plotG.Rd
- FastqCleaner/man/plotH.Rd
- FastqCleaner/man/plotI.Rd
- FastqCleaner/man/plotJ.Rd
- FastqCleaner/man/plotObjects.Rd
- FastqCleaner/man/processingFunction_.Rd
- FastqCleaner/man/qmean_filter.Rd
- FastqCleaner/man/random_length.Rd
- FastqCleaner/man/random_qual.Rd
- FastqCleaner/man/random_seq.Rd
- FastqCleaner/man/seq_filter.Rd
- FastqCleaner/man/seq_names.Rd
- FastqCleaner/man/trim3q_filter.Rd
- FastqCleaner/man/unique_filter.Rd
- FastqCleaner/src
- FastqCleaner/src/Makevars
- FastqCleaner/src/Makevars.win
- FastqCleaner/src/RcppExports.cpp
- FastqCleaner/src/cpp_GC_content.cpp
- FastqCleaner/src/cpp_base_content.cpp
- FastqCleaner/src/cpp_check_quality_threshold.cpp
- FastqCleaner/src/cpp_create_stringvec.cpp
- FastqCleaner/src/cpp_which_true.cpp
- FastqCleaner/tests
- FastqCleaner/tests/testthat
- FastqCleaner/tests/testthat.R
- FastqCleaner/tests/testthat/test-adapter_filter.R
- FastqCleaner/tests/testthat/test-complex_filter.R
- FastqCleaner/tests/testthat/test-fixed_filter.R
- FastqCleaner/tests/testthat/test-length_filter.R
- FastqCleaner/tests/testthat/test-matching.R
- FastqCleaner/tests/testthat/test-n_filter.R
- FastqCleaner/tests/testthat/test-qmean_filter.R
- FastqCleaner/tests/testthat/test-seq_filter.R
- FastqCleaner/tests/testthat/test-trim3q_filter.R
- FastqCleaner/tests/testthat/test-unique_filter.R
- FastqCleaner/vignettes
- FastqCleaner/vignettes/Overview.Rmd
- FastqCleaner/vignettes/images
- FastqCleaner/vignettes/images/Fig1.png
- FastqCleaner/vignettes/images/Fig10.png
- FastqCleaner/vignettes/images/Fig11.png
- FastqCleaner/vignettes/images/Fig12.png
- FastqCleaner/vignettes/images/Fig2.png
- FastqCleaner/vignettes/images/Fig3.png
- FastqCleaner/vignettes/images/Fig4.png
- FastqCleaner/vignettes/images/Fig5.png
- FastqCleaner/vignettes/images/Fig6.png
- FastqCleaner/vignettes/images/Fig7.png
- FastqCleaner/vignettes/images/Fig8.png
- FastqCleaner/vignettes/images/Fig9.png
