# Supplementary material for: FastqCleaner: an interactive Bioconductor application for quality-control, filtering and trimming of FASTQ files
Source: BMC Bioinformatics. 2019 Jun 28;20:361. doi: 10.1186/s12859-019-2961-8 (PMC6599294; doi:10.1186/s12859-019-2961-8)
Supplement: Supplementary file 3 — Source code of FastqCleaner. (GZ 3273 kb) [file 12859_2019_2961_MOESM3_ESM.gz › FastqCleaner/NAMESPACE]

# Generated by roxygen2: do not edit by hand

export(adapter_filter)
export(check_encoding)
export(complex_filter)
export(fixed_filter)
export(inject_letter_random)
export(launch_fqc)
export(length_filter)
export(n_filter)
export(qmean_filter)
export(random_length)
export(random_qual)
export(random_seq)
export(seq_filter)
export(seq_names)
export(trim3q_filter)
export(unique_filter)
import(Rcpp)
import(htmltools)
importFrom(Biostrings,BStringSet)
importFrom(Biostrings,DNAString)
importFrom(Biostrings,DNAStringSet)
importFrom(Biostrings,PhredQuality)
importFrom(Biostrings,dinucleotideFrequency)
importFrom(Biostrings,oligonucleotideFrequency)
importFrom(Biostrings,quality)
importFrom(Biostrings,replaceLetterAt)
importFrom(Biostrings,reverseComplement)
importFrom(Biostrings,trimLRPatterns)
importFrom(DT,dataTableOutput)
importFrom(DT,renderDataTable)
importFrom(IRanges,end)
importFrom(IRanges,narrow)
importFrom(IRanges,start)
importFrom(IRanges,width)
importFrom(S4Vectors,isConstant)
importFrom(ShortRead,FastqSampler)
importFrom(ShortRead,ShortReadQ)
importFrom(ShortRead,id)
importFrom(ShortRead,nFilter)
importFrom(ShortRead,sread)
importFrom(ShortRead,yield)
importFrom(graphics,hist)
importFrom(methods,as)
importFrom(methods,is)
importFrom(shinyBS,bsAlert)
importFrom(shinyBS,bsModal)
importFrom(shinyBS,bsPopover)
importFrom(stats,quantile)
useDynLib(FastqCleaner)
