# Supplementary material for: FastqCleaner: an interactive Bioconductor application for quality-control, filtering and trimming of FASTQ files
Source: BMC Bioinformatics. 2019 Jun 28;20:361. doi: 10.1186/s12859-019-2961-8 (PMC6599294; doi:10.1186/s12859-019-2961-8)
Supplement: Supplementary file 3 — Source code of FastqCleaner. (GZ 3273 kb) [file 12859_2019_2961_MOESM3_ESM.gz › FastqCleaner/R/launch_fqc.R]

#' Launch FastqCleaner application
#' @param launch.browser Launch in browser? Default TRUE
#' @param ... Additional parameters passed to \code{\link[shiny]{runApp}}
#' @author Leandro Roser \email{learoser@@gmail.com}
#' @examples 
#' # Uncomment and paste in te console to launch the application:
#' # launch_fqc() 
#' 
#' NULL
#' @return Launch the application, without return value
#' @export


launch_fqc <- function(launch.browser = TRUE, ...) {
    fpath <- system.file("application", package = "FastqCleaner")
    shiny::runApp(fpath, launch.browser = launch.browser, ...)
}
