# Supplementary material for: FastqCleaner: an interactive Bioconductor application for quality-control, filtering and trimming of FASTQ files
Source: BMC Bioinformatics. 2019 Jun 28;20:361. doi: 10.1186/s12859-019-2961-8 (PMC6599294; doi:10.1186/s12859-019-2961-8)
Supplement: Supplementary file 3 — Source code of FastqCleaner. (GZ 3273 kb) [file 12859_2019_2961_MOESM3_ESM.gz › FastqCleaner/R/roxygen.auxiliar.R]

# Auxiliar commands for documentation of the package with roxygen2 in Rstudio

#' @useDynLib FastqCleaner
#' @import  Rcpp
# @importFrom shiny renderDataTable
#' @importFrom graphics hist
#' @importFrom methods as is
#' @importFrom S4Vectors isConstant
#' @importFrom DT renderDataTable dataTableOutput
#' @importFrom stats quantile
#' @importFrom shinyBS bsPopover bsModal bsAlert
#' @importFrom Biostrings DNAString reverseComplement dinucleotideFrequency PhredQuality quality trimLRPatterns oligonucleotideFrequency DNAStringSet BStringSet replaceLetterAt
#' @importFrom ShortRead sread id ShortReadQ FastqSampler yield nFilter
#' @importFrom IRanges narrow start end width
#' @import htmltools


utils::globalVariables(c("DNAString", "reverseComplement", "sread", "narrow", 
                          "start", "end", "width", "dinucleotideFrequency", "PhredQuality", 
                          "quality", "id", "ShortReadQ", " width", "trimLRPatterns", "FastqSampler", 
                          "yield", "nFilter", "oligonucleotideFrequency", "DNAStringSet", 
                          "BStringSet", "replaceLetterAt", "occurrenceFilter", "method"))

NULL
