# Supplementary material for: FastqCleaner: an interactive Bioconductor application for quality-control, filtering and trimming of FASTQ files
Source: BMC Bioinformatics. 2019 Jun 28;20:361. doi: 10.1186/s12859-019-2961-8 (PMC6599294; doi:10.1186/s12859-019-2961-8)
Supplement: Supplementary file 3 — Source code of FastqCleaner. (GZ 3273 kb) [file 12859_2019_2961_MOESM3_ESM.gz › FastqCleaner/README.md]

<span><h1>  FastqCleaner [![Build Status](https://travis-ci.org/leandroroser/FastqCleaner.svg?branch=master)](https://travis-ci.org/leandroroser/FastqCleaner) [![AppVeyor Build Status](https://ci.appveyor.com/api/projects/status/github/leandroroser/FastqCleaner?branch=master&svg=true)](https://ci.appveyor.com/project/leandroroser/FastqCleaner) [![R](https://img.shields.io/badge/R%3E%3D-3.0-red.svg)]() [![CRAN](https://img.shields.io/cran/l/devtools.svg)]()  </h1> </span>

A Shiny web-app to clean FASTQ files with R and Bioconductor


## This is a development repository
### Please install the application using the canonical way using Bioconductor

if (!requireNamespace("BiocManager", quietly = TRUE))
    install.packages("BiocManager")
BiocManager::install("FastqCleaner")
