# Supplementary material for: FastqCleaner: an interactive Bioconductor application for quality-control, filtering and trimming of FASTQ files
Source: BMC Bioinformatics. 2019 Jun 28;20:361. doi: 10.1186/s12859-019-2961-8 (PMC6599294; doi:10.1186/s12859-019-2961-8)
Supplement: Supplementary file 3 — Source code of FastqCleaner. (GZ 3273 kb) [file 12859_2019_2961_MOESM3_ESM.gz › FastqCleaner/inst/application/www/help/docs/docsearch.css]

/* Docsearch -------------------------------------------------------------- */
/*
  Source: https://github.com/algolia/docsearch/
  License: MIT
*/

.algolia-autocomplete {
  display: block;
  -webkit-box-flex: 1;
  -ms-flex: 1;
  flex: 1
}

.algolia-autocomplete .ds-dropdown-menu {
  width: 100%;
  min-width: none;
  max-width: none;
  padding: .75rem 0;
  background-color: #fff;
  background-clip: padding-box;
  border: 1px solid rgba(0, 0, 0, .1);
  box-shadow: 0 .5rem 1rem rgba(0, 0, 0, .175);
}

@media (min-width:768px) {
  .algolia-autocomplete .ds-dropdown-menu {
      width: 175%
  }
}

.algolia-autocomplete .ds-dropdown-menu::before {
  display: none
}

.algolia-autocomplete .ds-dropdown-menu [class^=ds-dataset-] {
  padding: 0;
  background-color: rgb(255,255,255);
  border: 0;
  max-height: 80vh;
}

.algolia-autocomplete .ds-dropdown-menu .ds-suggestions {
  margin-top: 0
}

.algolia-autocomplete .algolia-docsearch-suggestion {
  padding: 0;
  overflow: visible
}

.algolia-autocomplete .algolia-docsearch-suggestion--category-header {
  padding: .125rem 1rem;
  margin-top: 0;
  font-size: 1.3em;
  font-weight: 500;
  color: #00008B;
  border-bottom: 0
}

.algolia-autocomplete .algolia-docsearch-suggestion--wrapper {
    float: none;
    padding-top: 0
}

.algolia-autocomplete .algolia-docsearch-suggestion--subcategory-column {
  float: none;
  width: auto;
  padding: 0;
  text-align: left
}

.algolia-autocomplete .algolia-docsearch-suggestion--content {
  float: none;
  width: auto;
  padding: 0
}

.algolia-autocomplete .algolia-docsearch-suggestion--content::before {
  display: none
}

.algolia-autocomplete .ds-suggestion:not(:first-child) .algolia-docsearch-suggestion--category-header {
  padding-top: .75rem;
  margin-top: .75rem;
  border-top: 1px solid rgba(0, 0, 0, .1)
}

.algolia-autocomplete .ds-suggestion .algolia-docsearch-suggestion--subcategory-column {
  display: block;
  padding: .1rem 1rem;
  margin-bottom: 0.1;
  font-size: 1.0em;
  font-weight: 400
  /* display: none */
}

.algolia-autocomplete .algolia-docsearch-suggestion--title {
  display: block;
  padding: .25rem 1rem;
  margin-bottom: 0;
  font-size: 0.9em;
  font-weight: 400
}

.algolia-autocomplete .algolia-docsearch-suggestion--text {
  padding: 0 1rem .5rem;
  margin-top: -.25rem;
  font-size: 0.8em;
  font-weight: 400;
  line-height: 1.25
}

.algolia-autocomplete .algolia-docsearch-footer {
  float: none;
  width: auto;
  height: auto;
  padding: .75rem 1rem 0;
  font-size: .95rem;
  line-height: 1;
  color: #767676;
  background-color: rgb(255, 255, 255);
  border-top: 1px solid rgba(0, 0, 0, .1)
}

.algolia-autocomplete .algolia-docsearch-footer--logo {
  display: inline;
  overflow: visible;
  color: inherit;
  text-indent: 0;
  background: 0 0
}

.algolia-autocomplete .algolia-docsearch-suggestion--highlight {
  color: #FF8C00;
  background: rgba(232, 189, 54, 0.1)
}


.algolia-autocomplete .algolia-docsearch-suggestion--text .algolia-docsearch-suggestion--highlight {
  box-shadow: inset 0 -2px 0 0 rgba(105, 105, 105, .5)
}

.algolia-autocomplete .ds-suggestion.ds-cursor .algolia-docsearch-suggestion--content {
  background-color: rgba(192, 192, 192, .15)
}
