# Supplementary material for: FastqCleaner: an interactive Bioconductor application for quality-control, filtering and trimming of FASTQ files
Source: BMC Bioinformatics. 2019 Jun 28;20:361. doi: 10.1186/s12859-019-2961-8 (PMC6599294; doi:10.1186/s12859-019-2961-8)
Supplement: Supplementary file 3 — Source code of FastqCleaner. (GZ 3273 kb) [file 12859_2019_2961_MOESM3_ESM.gz › FastqCleaner/inst/application/www/scripts/FqC_highcharts_style.js]

{
  "colors": ["#f1c40f", "#2ecc71", "#9b59b6", "#e74c3c", "#34495e", "#3498db", 
             "#1abc9c", "#f39c12", "#d35400"],
  "chart": {
    "backgroundColor": "#ECF0F1"
  },
  "xAxis": {
    "gridLineDashStyle": "Dash",
    "gridLineWidth": 1,
    "gridLineColor": "#BDC3C7",
    "lineColor": "#BDC3C7",
    "minorGridLineColor": "#BDC3C7",
    "tickColor": "#BDC3C7",
    "tickWidth": 1
  },
  "yAxis": {
    "gridLineDashStyle": "Dash",
    "gridLineColor": "#BDC3C7",
    "lineColor": "#BDC3C7",
    "minorGridLineColor": "#BDC3C7",
    "tickColor": "#BDC3C7",
    "tickWidth": 1
  },
  "legendBackgroundColor": "rgba(0, 0, 0, 0.5)",
  "background2": "#505053",
  "dataLabelsColor": "#B0B0B3",
  "textColor": "#34495e",
  "contrastTextColor": "#F0F0F3",
  "maskColor": "rgba(255,255,255,0.3)"
}
