# Supplementary material for: FastqCleaner: an interactive Bioconductor application for quality-control, filtering and trimming of FASTQ files
Source: BMC Bioinformatics. 2019 Jun 28;20:361. doi: 10.1186/s12859-019-2961-8 (PMC6599294; doi:10.1186/s12859-019-2961-8)
Supplement: Supplementary file 3 — Source code of FastqCleaner. (GZ 3273 kb) [file 12859_2019_2961_MOESM3_ESM.gz › FastqCleaner/inst/application/www/scripts/exporting.js]

/*
 Highcharts JS v5.0.2 (2016-10-26)
 Exporting module

 (c) 2010-2016 Torstein Honsi

 License: www.highcharts.com/license
*/
(function(m){"object"===typeof module&&module.exports?module.exports=m:m(Highcharts)})(function(m){(function(f){var m=f.defaultOptions,n=f.doc,u=f.Chart,v=f.addEvent,D=f.removeEvent,E=f.fireEvent,r=f.createElement,B=f.discardElement,w=f.css,q=f.merge,C=f.pick,h=f.each,t=f.extend,G=f.splat,H=f.isTouchDevice,F=f.win,I=f.Renderer.prototype.symbols;t(m.lang,{printChart:"Print chart",downloadPNG:"Download PNG image",downloadJPEG:"Download JPEG image",downloadPDF:"Download PDF document",downloadSVG:"Download SVG vector image",
contextButtonTitle:"Chart context menu"});m.navigation={buttonOptions:{theme:{},symbolSize:14,symbolX:12.5,symbolY:10.5,align:"right",buttonSpacing:3,height:22,verticalAlign:"top",width:24}};q(!0,m.navigation,{menuStyle:{border:"1px solid #999999",background:"#ffffff",padding:"5px 0"},menuItemStyle:{padding:"0.5em 1em",background:"none",color:"#333333",fontSize:H?"14px":"11px",transition:"background 250ms, color 250ms"},menuItemHoverStyle:{background:"#335cad",color:"#ffffff"},buttonOptions:{symbolFill:"#666666",
symbolStroke:"#666666",symbolStrokeWidth:3,theme:{fill:"#ffffff",stroke:"none",padding:5}}});m.exporting={type:"image/png",url:"https://export.highcharts.com/",printMaxWidth:780,scale:2,buttons:{contextButton:{className:"highcharts-contextbutton",menuClassName:"highcharts-contextmenu",symbol:"menu",_titleKey:"contextButtonTitle",menuItems:[{textKey:"printChart",onclick:function(){this.print()}},{separator:!0},{textKey:"downloadPNG",onclick:function(){this.exportChart()}},{textKey:"downloadJPEG",onclick:function(){this.exportChart({type:"image/jpeg"})}},
{textKey:"downloadPDF",onclick:function(){this.exportChart({type:"application/pdf"})}},{textKey:"downloadSVG",onclick:function(){this.exportChart({type:"image/svg+xml"})}}]}}};f.post=function(a,b,e){var c;a=r("form",q({method:"post",action:a,enctype:"multipart/form-data"},e),{display:"none"},n.body);for(c in b)r("input",{type:"hidden",name:c,value:b[c]},null,a);a.submit();B(a)};t(u.prototype,{sanitizeSVG:function(a){a=a.replace(/zIndex="[^"]+"/g,"").replace(/isShadow="[^"]+"/g,"").replace(/symbolName="[^"]+"/g,
"").replace(/jQuery[0-9]+="[^"]+"/g,"").replace(/url\(("|&quot;)(\S+)("|&quot;)\)/g,"url($2)").replace(/url\([^#]+#/g,"url(#").replace(/<svg /,'\x3csvg xmlns:xlink\x3d"http://www.w3.org/1999/xlink" ').replace(/ (NS[0-9]+\:)?href=/g," xlink:href\x3d").replace(/\n/," ").replace(/<\/svg>.*?$/,"\x3c/svg\x3e").replace(/(fill|stroke)="rgba\(([ 0-9]+,[ 0-9]+,[ 0-9]+),([ 0-9\.]+)\)"/g,'$1\x3d"rgb($2)" $1-opacity\x3d"$3"').replace(/&nbsp;/g,"\u00a0").replace(/&shy;/g,"\u00ad");return a=a.replace(/<IMG /g,
"\x3cimage ").replace(/<(\/?)TITLE>/g,"\x3c$1title\x3e").replace(/height=([^" ]+)/g,'height\x3d"$1"').replace(/width=([^" ]+)/g,'width\x3d"$1"').replace(/hc-svg-href="([^"]+)">/g,'xlink:href\x3d"$1"/\x3e').replace(/ id=([^" >]+)/g,' id\x3d"$1"').replace(/class=([^" >]+)/g,'class\x3d"$1"').replace(/ transform /g," ").replace(/:(path|rect)/g,"$1").replace(/style="([^"]+)"/g,function(a){return a.toLowerCase()})},getChartHTML:function(){return this.container.innerHTML},getSVG:function(a){var b=this,e,
c,g,x,k,d=q(b.options,a),p=d.exporting.allowHTML;n.createElementNS||(n.createElementNS=function(a,b){return n.createElement(b)});c=r("div",null,{position:"absolute",top:"-9999em",width:b.chartWidth+"px",height:b.chartHeight+"px"},n.body);g=b.renderTo.style.width;k=b.renderTo.style.height;g=d.exporting.sourceWidth||d.chart.width||/px$/.test(g)&&parseInt(g,10)||600;k=d.exporting.sourceHeight||d.chart.height||/px$/.test(k)&&parseInt(k,10)||400;t(d.chart,{animation:!1,renderTo:c,forExport:!0,renderer:"SVGRenderer",
width:g,height:k});d.exporting.enabled=!1;delete d.data;d.series=[];h(b.series,function(a){x=q(a.userOptions,{animation:!1,enableMouseTracking:!1,showCheckbox:!1,visible:a.visible});x.isInternal||d.series.push(x)});a&&h(["xAxis","yAxis"],function(b){h(G(a[b]),function(a,c){d[b][c]=q(d[b][c],a)})});e=new f.Chart(d,b.callback);h(["xAxis","yAxis"],function(a){h(b[a],function(b,c){c=e[a][c];var d=b.getExtremes();b=d.userMin;d=d.userMax;!c||void 0===b&&void 0===d||c.setExtremes(b,d,!0,!1)})});g=e.getChartHTML();
d=null;e.destroy();B(c);p&&(c=g.match(/<\/svg>(.*?$)/))&&(c='\x3cforeignObject x\x3d"0" y\x3d"0" width\x3d"200" height\x3d"200"\x3e\x3cbody xmlns\x3d"http://www.w3.org/1999/xhtml"\x3e'+c[1]+"\x3c/body\x3e\x3c/foreignObject\x3e",g=g.replace("\x3c/svg\x3e",c+"\x3c/svg\x3e"));g=this.sanitizeSVG(g);return g=g.replace(/(url\(#highcharts-[0-9]+)&quot;/g,"$1").replace(/&quot;/g,"'")},getSVGForExport:function(a,b){var e=this.options.exporting;return this.getSVG(q({chart:{borderRadius:0}},e.chartOptions,b,
{exporting:{sourceWidth:a&&a.sourceWidth||e.sourceWidth,sourceHeight:a&&a.sourceHeight||e.sourceHeight}}))},exportChart:function(a,b){b=this.getSVGForExport(a,b);a=q(this.options.exporting,a);f.post(a.url,{filename:a.filename||"chart",type:a.type,width:a.width||0,scale:a.scale,svg:b},a.formAttributes)},print:function(){var a=this,b=a.container,e=[],c=b.parentNode,g=n.body,f=g.childNodes,k=a.options.exporting.printMaxWidth,d,p;if(!a.isPrinting){a.isPrinting=!0;a.pointer.reset(null,0);E(a,"beforePrint");
if(p=k&&a.chartWidth>k)d=[a.options.chart.width,void 0,!1],a.setSize(k,void 0,!1);h(f,function(a,b){1===a.nodeType&&(e[b]=a.style.display,a.style.display="none")});g.appendChild(b);F.focus();F.print();setTimeout(function(){c.appendChild(b);h(f,function(a,b){1===a.nodeType&&(a.style.display=e[b])});a.isPrinting=!1;p&&a.setSize.apply(a,d);E(a,"afterPrint")},1E3)}},contextMenu:function(a,b,e,c,g,f,k){var d=this,p=d.options.navigation,m=d.chartWidth,q=d.chartHeight,x="cache-"+a,l=d[x],y=Math.max(g,f),
z,A,u=function(b){d.pointer.inClass(b.target,a)||A()};l||(d[x]=l=r("div",{className:a},{position:"absolute",zIndex:1E3,padding:y+"px"},d.container),z=r("div",{className:"highcharts-menu"},null,l),w(z,t({MozBoxShadow:"3px 3px 10px #888",WebkitBoxShadow:"3px 3px 10px #888",boxShadow:"3px 3px 10px #888"},p.menuStyle)),A=function(){w(l,{display:"none"});k&&k.setState(0);d.openMenu=!1},v(l,"mouseleave",function(){l.hideTimer=setTimeout(A,500)}),v(l,"mouseenter",function(){clearTimeout(l.hideTimer)}),v(n,
"mouseup",u),v(d,"destroy",function(){D(n,"mouseup",u)}),h(b,function(a){if(a){var b;a.separator?b=r("hr",null,null,z):(b=r("div",{className:"highcharts-menu-item",onclick:function(b){b&&b.stopPropagation();A();a.onclick&&a.onclick.apply(d,arguments)},innerHTML:a.text||d.options.lang[a.textKey]},null,z),b.onmouseover=function(){w(this,p.menuItemHoverStyle)},b.onmouseout=function(){w(this,p.menuItemStyle)},w(b,t({cursor:"pointer"},p.menuItemStyle)));d.exportDivElements.push(b)}}),d.exportDivElements.push(z,
l),d.exportMenuWidth=l.offsetWidth,d.exportMenuHeight=l.offsetHeight);b={display:"block"};e+d.exportMenuWidth>m?b.right=m-e-g-y+"px":b.left=e-y+"px";c+f+d.exportMenuHeight>q&&"top"!==k.alignOptions.verticalAlign?b.bottom=q-c-y+"px":b.top=c+f-y+"px";w(l,b);d.openMenu=!0},addButton:function(a){var b=this,e=b.renderer,c=q(b.options.navigation.buttonOptions,a),f=c.onclick,m=c.menuItems,k,d,p=c.symbolSize||12;b.btnCount||(b.btnCount=0);b.exportDivElements||(b.exportDivElements=[],b.exportSVGElements=[]);
if(!1!==c.enabled){var h=c.theme,n=h.states,r=n&&n.hover,n=n&&n.select,l;delete h.states;f?l=function(a){a.stopPropagation();f.call(b,a)}:m&&(l=function(){b.contextMenu(d.menuClassName,m,d.translateX,d.translateY,d.width,d.height,d);d.setState(2)});c.text&&c.symbol?h.paddingLeft=C(h.paddingLeft,25):c.text||t(h,{width:c.width,height:c.height,padding:0});d=e.button(c.text,0,0,l,h,r,n).addClass(a.className).attr({"stroke-linecap":"round",title:b.options.lang[c._titleKey],zIndex:3});d.menuClassName=a.menuClassName||
"highcharts-menu-"+b.btnCount++;c.symbol&&(k=e.symbol(c.symbol,c.symbolX-p/2,c.symbolY-p/2,p,p).addClass("highcharts-button-symbol").attr({zIndex:1}).add(d),k.attr({stroke:c.symbolStroke,fill:c.symbolFill,"stroke-width":c.symbolStrokeWidth||1}));d.add().align(t(c,{width:d.width,x:C(c.x,b.buttonOffset)}),!0,"spacingBox");b.buttonOffset+=(d.width+c.buttonSpacing)*("right"===c.align?-1:1);b.exportSVGElements.push(d,k)}},destroyExport:function(a){var b=a?a.target:this;a=b.exportSVGElements;var e=b.exportDivElements;
a&&(h(a,function(a,e){a&&(a.onclick=a.ontouchstart=null,b.exportSVGElements[e]=a.destroy())}),a.length=0);e&&(h(e,function(a,e){clearTimeout(a.hideTimer);D(a,"mouseleave");b.exportDivElements[e]=a.onmouseout=a.onmouseover=a.ontouchstart=a.onclick=null;B(a)}),e.length=0)}});I.menu=function(a,b,e,c){return["M",a,b+2.5,"L",a+e,b+2.5,"M",a,b+c/2+.5,"L",a+e,b+c/2+.5,"M",a,b+c-1.5,"L",a+e,b+c-1.5]};u.prototype.renderExporting=function(){var a,b=this.options.exporting,e=b.buttons,c=this.isDirtyExporting||
!this.exportSVGElements;this.buttonOffset=0;this.isDirtyExporting&&this.destroyExport();if(c&&!1!==b.enabled){for(a in e)this.addButton(e[a]);this.isDirtyExporting=!1}v(this,"destroy",this.destroyExport)};u.prototype.callbacks.push(function(a){a.renderExporting();v(a,"redraw",a.renderExporting);h(["exporting","navigation"],function(b){a[b]={update:function(e,c){a.isDirtyExporting=!0;q(!0,a.options[b],e);C(c,!0)&&a.redraw()}}})})})(m)});
