# Supplementary material for: FastqCleaner: an interactive Bioconductor application for quality-control, filtering and trimming of FASTQ files
Source: BMC Bioinformatics. 2019 Jun 28;20:361. doi: 10.1186/s12859-019-2961-8 (PMC6599294; doi:10.1186/s12859-019-2961-8)
Supplement: Supplementary file 3 — Source code of FastqCleaner. (GZ 3273 kb) [file 12859_2019_2961_MOESM3_ESM.gz › FastqCleaner/inst/application/www/scripts/highcharts.js]

/*
 Highcharts JS v5.0.2 (2016-10-26)

 (c) 2009-2016 Torstein Honsi

 License: www.highcharts.com/license
*/
(function(M,a){"object"===typeof module&&module.exports?module.exports=M.document?a(M):a:M.Highcharts=a(M)})("undefined"!==typeof window?window:this,function(M){M=function(){var a=window,D=a.document,z=a.navigator&&a.navigator.userAgent||"",F=D&&D.createElementNS&&!!D.createElementNS("http://www.w3.org/2000/svg","svg").createSVGRect,J=/(edge|msie|trident)/i.test(z)&&!window.opera,m=!F,f=/Firefox/.test(z),h=f&&4>parseInt(z.split("Firefox/")[1],10);return a.Highcharts?a.Highcharts.error(16,!0):{product:"Highcharts",
version:"5.0.2",deg2rad:2*Math.PI/360,doc:D,hasBidiBug:h,hasTouch:D&&void 0!==D.documentElement.ontouchstart,isMS:J,isWebKit:/AppleWebKit/.test(z),isFirefox:f,isTouchDevice:/(Mobile|Android|Windows Phone)/.test(z),SVG_NS:"http://www.w3.org/2000/svg",idCounter:0,chartCount:0,seriesTypes:{},symbolSizes:{},svg:F,vml:m,win:a,charts:[],marginNames:["plotTop","marginRight","marginBottom","plotLeft"],noop:function(){}}}();(function(a){var D=[],z=a.charts,F=a.doc,J=a.win;a.error=function(a,f){a="Highcharts error #"+
a+": www.highcharts.com/errors/"+a;if(f)throw Error(a);J.console&&console.log(a)};a.Fx=function(a,f,h){this.options=f;this.elem=a;this.prop=h};a.Fx.prototype={dSetter:function(){var a=this.paths[0],f=this.paths[1],h=[],q=this.now,n=a.length,k;if(1===q)h=this.toD;else if(n===f.length&&1>q)for(;n--;)k=parseFloat(a[n]),h[n]=isNaN(k)?a[n]:q*parseFloat(f[n]-k)+k;else h=f;this.elem.attr("d",h)},update:function(){var a=this.elem,f=this.prop,h=this.now,q=this.options.step;if(this[f+"Setter"])this[f+"Setter"]();
else a.attr?a.element&&a.attr(f,h):a.style[f]=h+this.unit;q&&q.call(a,h,this)},run:function(a,f,h){var m=this,n=function(a){return n.stopped?!1:m.step(a)},k;this.startTime=+new Date;this.start=a;this.end=f;this.unit=h;this.now=this.start;this.pos=0;n.elem=this.elem;n()&&1===D.push(n)&&(n.timerId=setInterval(function(){for(k=0;k<D.length;k++)D[k]()||D.splice(k--,1);D.length||clearInterval(n.timerId)},13))},step:function(a){var f=+new Date,h,m=this.options;h=this.elem;var n=m.complete,k=m.duration,
v=m.curAnim,d;if(h.attr&&!h.element)h=!1;else if(a||f>=k+this.startTime){this.now=this.end;this.pos=1;this.update();a=v[this.prop]=!0;for(d in v)!0!==v[d]&&(a=!1);a&&n&&n.call(h);h=!1}else this.pos=m.easing((f-this.startTime)/k),this.now=this.start+(this.end-this.start)*this.pos,this.update(),h=!0;return h},initPath:function(m,f,h){function q(a){for(l=a.length;l--;)"M"!==a[l]&&"L"!==a[l]||a.splice(l+1,0,a[l+1],a[l+2],a[l+1],a[l+2])}function n(a,b){for(;a.length<c;){a[0]=b[c-a.length];var e=a.slice(0,
B);[].splice.apply(a,[0,0].concat(e));u&&(e=a.slice(a.length-B),[].splice.apply(a,[a.length,0].concat(e)),l--)}a[0]="M"}function k(a,b){for(var t=(c-a.length)/B;0<t&&t--;)e=a.slice().splice(a.length/L-B,B*L),e[0]=b[c-B-t*B],w&&(e[B-6]=e[B-2],e[B-5]=e[B-1]),[].splice.apply(a,[a.length/L,0].concat(e)),u&&t--}f=f||"";var v,d=m.startX,g=m.endX,w=-1<f.indexOf("C"),B=w?7:3,c,e,l;f=f.split(" ");h=h.slice();var u=m.isArea,L=u?2:1,b;w&&(q(f),q(h));if(d&&g){for(l=0;l<d.length;l++)if(d[l]===g[0]){v=l;break}else if(d[0]===
g[g.length-d.length+l]){v=l;b=!0;break}void 0===v&&(f=[])}f.length&&a.isNumber(v)&&(c=h.length+v*L*B,b?(n(f,h),k(h,f)):(n(h,f),k(f,h)));return[f,h]}};a.extend=function(a,f){var h;a||(a={});for(h in f)a[h]=f[h];return a};a.merge=function(){var m,f=arguments,h,q={},n=function(k,f){var d,g;"object"!==typeof k&&(k={});for(g in f)f.hasOwnProperty(g)&&(d=f[g],a.isObject(d,!0)&&"renderTo"!==g&&"number"!==typeof d.nodeType?k[g]=n(k[g]||{},d):k[g]=f[g]);return k};!0===f[0]&&(q=f[1],f=Array.prototype.slice.call(f,
2));h=f.length;for(m=0;m<h;m++)q=n(q,f[m]);return q};a.pInt=function(a,f){return parseInt(a,f||10)};a.isString=function(a){return"string"===typeof a};a.isArray=function(a){a=Object.prototype.toString.call(a);return"[object Array]"===a||"[object Array Iterator]"===a};a.isObject=function(m,f){return m&&"object"===typeof m&&(!f||!a.isArray(m))};a.isNumber=function(a){return"number"===typeof a&&!isNaN(a)};a.erase=function(a,f){for(var h=a.length;h--;)if(a[h]===f){a.splice(h,1);break}};a.defined=function(a){return void 0!==
a&&null!==a};a.attr=function(m,f,h){var q,n;if(a.isString(f))a.defined(h)?m.setAttribute(f,h):m&&m.getAttribute&&(n=m.getAttribute(f));else if(a.defined(f)&&a.isObject(f))for(q in f)m.setAttribute(q,f[q]);return n};a.splat=function(m){return a.isArray(m)?m:[m]};a.syncTimeout=function(a,f,h){if(f)return setTimeout(a,f,h);a.call(0,h)};a.pick=function(){var a=arguments,f,h,q=a.length;for(f=0;f<q;f++)if(h=a[f],void 0!==h&&null!==h)return h};a.css=function(m,f){a.isMS&&!a.svg&&f&&void 0!==f.opacity&&(f.filter=
"alpha(opacity\x3d"+100*f.opacity+")");a.extend(m.style,f)};a.createElement=function(m,f,h,q,n){m=F.createElement(m);var k=a.css;f&&a.extend(m,f);n&&k(m,{padding:0,border:"none",margin:0});h&&k(m,h);q&&q.appendChild(m);return m};a.extendClass=function(m,f){var h=function(){};h.prototype=new m;a.extend(h.prototype,f);return h};a.pad=function(a,f,h){return Array((f||2)+1-String(a).length).join(h||0)+a};a.relativeLength=function(a,f){return/%$/.test(a)?f*parseFloat(a)/100:parseFloat(a)};a.wrap=function(a,
f,h){var m=a[f];a[f]=function(){var a=Array.prototype.slice.call(arguments);a.unshift(m);return h.apply(this,a)}};a.getTZOffset=function(m){var f=a.Date;return 6E4*(f.hcGetTimezoneOffset&&f.hcGetTimezoneOffset(m)||f.hcTimezoneOffset||0)};a.dateFormat=function(m,f,h){if(!a.defined(f)||isNaN(f))return a.defaultOptions.lang.invalidDate||"";m=a.pick(m,"%Y-%m-%d %H:%M:%S");var q=a.Date,n=new q(f-a.getTZOffset(f)),k,v=n[q.hcGetHours](),d=n[q.hcGetDay](),g=n[q.hcGetDate](),w=n[q.hcGetMonth](),B=n[q.hcGetFullYear](),
c=a.defaultOptions.lang,e=c.weekdays,l=c.shortWeekdays,u=a.pad,q=a.extend({a:l?l[d]:e[d].substr(0,3),A:e[d],d:u(g),e:u(g,2," "),w:d,b:c.shortMonths[w],B:c.months[w],m:u(w+1),y:B.toString().substr(2,2),Y:B,H:u(v),k:v,I:u(v%12||12),l:v%12||12,M:u(n[q.hcGetMinutes]()),p:12>v?"AM":"PM",P:12>v?"am":"pm",S:u(n.getSeconds()),L:u(Math.round(f%1E3),3)},a.dateFormats);for(k in q)for(;-1!==m.indexOf("%"+k);)m=m.replace("%"+k,"function"===typeof q[k]?q[k](f):q[k]);return h?m.substr(0,1).toUpperCase()+m.substr(1):
m};a.formatSingle=function(m,f){var h=/\.([0-9])/,q=a.defaultOptions.lang;/f$/.test(m)?(h=(h=m.match(h))?h[1]:-1,null!==f&&(f=a.numberFormat(f,h,q.decimalPoint,-1<m.indexOf(",")?q.thousandsSep:""))):f=a.dateFormat(m,f);return f};a.format=function(m,f){for(var h="{",q=!1,n,k,v,d,g=[],w;m;){h=m.indexOf(h);if(-1===h)break;n=m.slice(0,h);if(q){n=n.split(":");k=n.shift().split(".");d=k.length;w=f;for(v=0;v<d;v++)w=w[k[v]];n.length&&(w=a.formatSingle(n.join(":"),w));g.push(w)}else g.push(n);m=m.slice(h+
1);h=(q=!q)?"}":"{"}g.push(m);return g.join("")};a.getMagnitude=function(a){return Math.pow(10,Math.floor(Math.log(a)/Math.LN10))};a.normalizeTickInterval=function(m,f,h,q,n){var k,v=m;h=a.pick(h,1);k=m/h;f||(f=[1,2,2.5,5,10],!1===q&&(1===h?f=[1,2,5,10]:.1>=h&&(f=[1/h])));for(q=0;q<f.length&&!(v=f[q],n&&v*h>=m||!n&&k<=(f[q]+(f[q+1]||f[q]))/2);q++);return v*h};a.stableSort=function(a,f){var h=a.length,m,n;for(n=0;n<h;n++)a[n].safeI=n;a.sort(function(a,n){m=f(a,n);return 0===m?a.safeI-n.safeI:m});for(n=
0;n<h;n++)delete a[n].safeI};a.arrayMin=function(a){for(var f=a.length,h=a[0];f--;)a[f]<h&&(h=a[f]);return h};a.arrayMax=function(a){for(var f=a.length,h=a[0];f--;)a[f]>h&&(h=a[f]);return h};a.destroyObjectProperties=function(a,f){for(var h in a)a[h]&&a[h]!==f&&a[h].destroy&&a[h].destroy(),delete a[h]};a.discardElement=function(m){var f=a.garbageBin;f||(f=a.createElement("div"));m&&f.appendChild(m);f.innerHTML=""};a.correctFloat=function(a,f){return parseFloat(a.toPrecision(f||14))};a.setAnimation=
function(m,f){f.renderer.globalAnimation=a.pick(m,f.options.chart.animation,!0)};a.animObject=function(m){return a.isObject(m)?a.merge(m):{duration:m?500:0}};a.timeUnits={millisecond:1,second:1E3,minute:6E4,hour:36E5,day:864E5,week:6048E5,month:24192E5,year:314496E5};a.numberFormat=function(m,f,h,q){m=+m||0;f=+f;var n=a.defaultOptions.lang,k=(m.toString().split(".")[1]||"").length,v,d,g=Math.abs(m);-1===f?f=Math.min(k,20):a.isNumber(f)||(f=2);v=String(a.pInt(g.toFixed(f)));d=3<v.length?v.length%3:
0;h=a.pick(h,n.decimalPoint);q=a.pick(q,n.thousandsSep);m=(0>m?"-":"")+(d?v.substr(0,d)+q:"");m+=v.substr(d).replace(/(\d{3})(?=\d)/g,"$1"+q);f&&(q=Math.abs(g-v+Math.pow(10,-Math.max(f,k)-1)),m+=h+q.toFixed(f).slice(2));return m};Math.easeInOutSine=function(a){return-.5*(Math.cos(Math.PI*a)-1)};a.getStyle=function(m,f){return"width"===f?Math.min(m.offsetWidth,m.scrollWidth)-a.getStyle(m,"padding-left")-a.getStyle(m,"padding-right"):"height"===f?Math.min(m.offsetHeight,m.scrollHeight)-a.getStyle(m,
"padding-top")-a.getStyle(m,"padding-bottom"):(m=J.getComputedStyle(m,void 0))&&a.pInt(m.getPropertyValue(f))};a.inArray=function(a,f){return f.indexOf?f.indexOf(a):[].indexOf.call(f,a)};a.grep=function(a,f){return[].filter.call(a,f)};a.map=function(a,f){for(var h=[],q=0,n=a.length;q<n;q++)h[q]=f.call(a[q],a[q],q,a);return h};a.offset=function(a){var f=F.documentElement;a=a.getBoundingClientRect();return{top:a.top+(J.pageYOffset||f.scrollTop)-(f.clientTop||0),left:a.left+(J.pageXOffset||f.scrollLeft)-
(f.clientLeft||0)}};a.stop=function(a){for(var f=D.length;f--;)D[f].elem===a&&(D[f].stopped=!0)};a.each=function(a,f,h){return Array.prototype.forEach.call(a,f,h)};a.addEvent=function(a,f,h){function q(k){k.target=k.srcElement||J;h.call(a,k)}var n=a.hcEvents=a.hcEvents||{};a.addEventListener?a.addEventListener(f,h,!1):a.attachEvent&&(a.hcEventsIE||(a.hcEventsIE={}),a.hcEventsIE[h.toString()]=q,a.attachEvent("on"+f,q));n[f]||(n[f]=[]);n[f].push(h)};a.removeEvent=function(m,f,h){function q(a,d){m.removeEventListener?
m.removeEventListener(a,d,!1):m.attachEvent&&(d=m.hcEventsIE[d.toString()],m.detachEvent("on"+a,d))}function n(){var a,d;if(m.nodeName)for(d in f?(a={},a[f]=!0):a=v,a)if(v[d])for(a=v[d].length;a--;)q(d,v[d][a])}var k,v=m.hcEvents,d;v&&(f?(k=v[f]||[],h?(d=a.inArray(h,k),-1<d&&(k.splice(d,1),v[f]=k),q(f,h)):(n(),v[f]=[])):(n(),m.hcEvents={}))};a.fireEvent=function(m,f,h,q){var n;n=m.hcEvents;var k,v;h=h||{};if(F.createEvent&&(m.dispatchEvent||m.fireEvent))n=F.createEvent("Events"),n.initEvent(f,!0,
!0),a.extend(n,h),m.dispatchEvent?m.dispatchEvent(n):m.fireEvent(f,n);else if(n)for(n=n[f]||[],k=n.length,h.target||a.extend(h,{preventDefault:function(){h.defaultPrevented=!0},target:m,type:f}),f=0;f<k;f++)(v=n[f])&&!1===v.call(m,h)&&h.preventDefault();q&&!h.defaultPrevented&&q(h)};a.animate=function(m,f,h){var q,n="",k,v,d;a.isObject(h)||(q=arguments,h={duration:q[2],easing:q[3],complete:q[4]});a.isNumber(h.duration)||(h.duration=400);h.easing="function"===typeof h.easing?h.easing:Math[h.easing]||
Math.easeInOutSine;h.curAnim=a.merge(f);for(d in f)v=new a.Fx(m,h,d),k=null,"d"===d?(v.paths=v.initPath(m,m.d,f.d),v.toD=f.d,q=0,k=1):m.attr?q=m.attr(d):(q=parseFloat(a.getStyle(m,d))||0,"opacity"!==d&&(n="px")),k||(k=f[d]),k.match&&k.match("px")&&(k=k.replace(/px/g,"")),v.run(q,k,n)};a.seriesType=function(m,f,h,q,n){var k=a.getOptions(),v=a.seriesTypes;k.plotOptions[m]=a.merge(k.plotOptions[f],h);v[m]=a.extendClass(v[f]||function(){},q);v[m].prototype.type=m;n&&(v[m].prototype.pointClass=a.extendClass(a.Point,
n));return v[m]};J.jQuery&&(J.jQuery.fn.highcharts=function(){var m=[].slice.call(arguments);if(this[0])return m[0]?(new (a[a.isString(m[0])?m.shift():"Chart"])(this[0],m[0],m[1]),this):z[a.attr(this[0],"data-highcharts-chart")]});F&&!F.defaultView&&(a.getStyle=function(m,f){var h={width:"clientWidth",height:"clientHeight"}[f];if(m.style[f])return a.pInt(m.style[f]);"opacity"===f&&(f="filter");if(h)return m.style.zoom=1,Math.max(m[h]-2*a.getStyle(m,"padding"),0);m=m.currentStyle[f.replace(/\-(\w)/g,
function(a,n){return n.toUpperCase()})];"filter"===f&&(m=m.replace(/alpha\(opacity=([0-9]+)\)/,function(a,n){return n/100}));return""===m?1:a.pInt(m)});Array.prototype.forEach||(a.each=function(a,f,h){for(var q=0,n=a.length;q<n;q++)if(!1===f.call(h,a[q],q,a))return q});Array.prototype.indexOf||(a.inArray=function(a,f){var h,q=0;if(f)for(h=f.length;q<h;q++)if(f[q]===a)return q;return-1});Array.prototype.filter||(a.grep=function(a,f){for(var h=[],q=0,n=a.length;q<n;q++)f(a[q],q)&&h.push(a[q]);return h})})(M);
(function(a){var D=a.each,z=a.isNumber,F=a.map,J=a.merge,m=a.pInt;a.Color=function(f){if(!(this instanceof a.Color))return new a.Color(f);this.init(f)};a.Color.prototype={parsers:[{regex:/rgba\(\s*([0-9]{1,3})\s*,\s*([0-9]{1,3})\s*,\s*([0-9]{1,3})\s*,\s*([0-9]?(?:\.[0-9]+)?)\s*\)/,parse:function(a){return[m(a[1]),m(a[2]),m(a[3]),parseFloat(a[4],10)]}},{regex:/#([a-fA-F0-9]{2})([a-fA-F0-9]{2})([a-fA-F0-9]{2})/,parse:function(a){return[m(a[1],16),m(a[2],16),m(a[3],16),1]}},{regex:/rgb\(\s*([0-9]{1,3})\s*,\s*([0-9]{1,3})\s*,\s*([0-9]{1,3})\s*\)/,
parse:function(a){return[m(a[1]),m(a[2]),m(a[3]),1]}}],names:{white:"#ffffff",black:"#000000"},init:function(f){var h,q,n,k;if((this.input=f=this.names[f]||f)&&f.stops)this.stops=F(f.stops,function(k){return new a.Color(k[1])});else for(n=this.parsers.length;n--&&!q;)k=this.parsers[n],(h=k.regex.exec(f))&&(q=k.parse(h));this.rgba=q||[]},get:function(a){var h=this.input,f=this.rgba,n;this.stops?(n=J(h),n.stops=[].concat(n.stops),D(this.stops,function(k,f){n.stops[f]=[n.stops[f][0],k.get(a)]})):n=f&&
z(f[0])?"rgb"===a||!a&&1===f[3]?"rgb("+f[0]+","+f[1]+","+f[2]+")":"a"===a?f[3]:"rgba("+f.join(",")+")":h;return n},brighten:function(a){var h,f=this.rgba;if(this.stops)D(this.stops,function(n){n.brighten(a)});else if(z(a)&&0!==a)for(h=0;3>h;h++)f[h]+=m(255*a),0>f[h]&&(f[h]=0),255<f[h]&&(f[h]=255);return this},setOpacity:function(a){this.rgba[3]=a;return this}};a.color=function(f){return new a.Color(f)}})(M);(function(a){var D,z,F=a.addEvent,J=a.animate,m=a.attr,f=a.charts,h=a.color,q=a.css,n=a.createElement,
k=a.defined,v=a.deg2rad,d=a.destroyObjectProperties,g=a.doc,w=a.each,B=a.extend,c=a.erase,e=a.grep,l=a.hasTouch,u=a.isArray,L=a.isFirefox,b=a.isMS,t=a.isObject,y=a.isString,K=a.isWebKit,x=a.merge,I=a.noop,r=a.pick,G=a.pInt,H=a.removeEvent,N=a.stop,p=a.svg,A=a.SVG_NS,P=a.symbolSizes,O=a.win;D=a.SVGElement=function(){return this};D.prototype={opacity:1,SVG_NS:A,textProps:"direction fontSize fontWeight fontFamily fontStyle color lineHeight width textDecoration textOverflow textShadow".split(" "),init:function(a,
b){this.element="span"===b?n(b):g.createElementNS(this.SVG_NS,b);this.renderer=a},animate:function(a,b,p){b=r(b,this.renderer.globalAnimation,!0);N(this);b?(p&&(b.complete=p),J(this,a,b)):this.attr(a,null,p);return this},colorGradient:function(b,E,p){var C=this.renderer,e,A,c,d,t,S,l,g,y,r,n,H=[],G;b.linearGradient?A="linearGradient":b.radialGradient&&(A="radialGradient");if(A){c=b[A];t=C.gradients;l=b.stops;r=p.radialReference;u(c)&&(b[A]=c={x1:c[0],y1:c[1],x2:c[2],y2:c[3],gradientUnits:"userSpaceOnUse"});
"radialGradient"===A&&r&&!k(c.gradientUnits)&&(d=c,c=x(c,C.getRadialAttr(r,d),{gradientUnits:"userSpaceOnUse"}));for(n in c)"id"!==n&&H.push(n,c[n]);for(n in l)H.push(l[n]);H=H.join(",");t[H]?r=t[H].attr("id"):(c.id=r="highcharts-"+a.idCounter++,t[H]=S=C.createElement(A).attr(c).add(C.defs),S.radAttr=d,S.stops=[],w(l,function(b){0===b[1].indexOf("rgba")?(e=a.color(b[1]),g=e.get("rgb"),y=e.get("a")):(g=b[1],y=1);b=C.createElement("stop").attr({offset:b[0],"stop-color":g,"stop-opacity":y}).add(S);S.stops.push(b)}));
G="url("+C.url+"#"+r+")";p.setAttribute(E,G);p.gradient=H;b.toString=function(){return G}}},applyTextShadow:function(a){var C=this.element,p,e=-1!==a.indexOf("contrast"),c={},A=this.renderer.forExport,d=this.renderer.forExport||void 0!==C.style.textShadow&&!b;e&&(c.textShadow=a=a.replace(/contrast/g,this.renderer.getContrast(C.style.fill)));if(K||A)c.textRendering="geometricPrecision";d?this.css(c):(this.fakeTS=!0,this.ySetter=this.xSetter,p=[].slice.call(C.getElementsByTagName("tspan")),w(a.split(/\s?,\s?/g),
function(a){var b=C.firstChild,E,e;a=a.split(" ");E=a[a.length-1];(e=a[a.length-2])&&w(p,function(a,p){0===p&&(a.setAttribute("x",C.getAttribute("x")),p=C.getAttribute("y"),a.setAttribute("y",p||0),null===p&&C.setAttribute("y",0));a=a.cloneNode(1);m(a,{"class":"highcharts-text-shadow",fill:E,stroke:E,"stroke-opacity":1/Math.max(G(e),3),"stroke-width":e,"stroke-linejoin":"round"});C.insertBefore(a,b)})}))},attr:function(a,b,p){var C,E=this.element,e,c=this,A;"string"===typeof a&&void 0!==b&&(C=a,a=
{},a[C]=b);if("string"===typeof a)c=(this[a+"Getter"]||this._defaultGetter).call(this,a,E);else{for(C in a)b=a[C],A=!1,this.symbolName&&/^(x|y|width|height|r|start|end|innerR|anchorX|anchorY)/.test(C)&&(e||(this.symbolAttr(a),e=!0),A=!0),!this.rotation||"x"!==C&&"y"!==C||(this.doTransform=!0),A||(A=this[C+"Setter"]||this._defaultSetter,A.call(this,b,C,E),this.shadows&&/^(width|height|visibility|x|y|d|transform|cx|cy|r)$/.test(C)&&this.updateShadows(C,b,A));this.doTransform&&(this.updateTransform(),
this.doTransform=!1)}p&&p();return c},updateShadows:function(a,b,p){for(var C=this.shadows,E=C.length;E--;)p.call(C[E],"height"===a?Math.max(b-(C[E].cutHeight||0),0):"d"===a?this.d:b,a,C[E])},addClass:function(a,b){var C=this.attr("class")||"";-1===C.indexOf(a)&&(b||(a=(C+(C?" ":"")+a).replace("  "," ")),this.attr("class",a));return this},hasClass:function(a){return-1!==m(this.element,"class").indexOf(a)},removeClass:function(a){m(this.element,"class",(m(this.element,"class")||"").replace(a,""));
return this},symbolAttr:function(a){var b=this;w("x y r start end width height innerR anchorX anchorY".split(" "),function(C){b[C]=r(a[C],b[C])});b.attr({d:b.renderer.symbols[b.symbolName](b.x,b.y,b.width,b.height,b)})},clip:function(a){return this.attr("clip-path",a?"url("+this.renderer.url+"#"+a.id+")":"none")},crisp:function(a,b){var C,p={},E;b=b||a.strokeWidth||0;E=Math.round(b)%2/2;a.x=Math.floor(a.x||this.x||0)+E;a.y=Math.floor(a.y||this.y||0)+E;a.width=Math.floor((a.width||this.width||0)-2*
E);a.height=Math.floor((a.height||this.height||0)-2*E);k(a.strokeWidth)&&(a.strokeWidth=b);for(C in a)this[C]!==a[C]&&(this[C]=p[C]=a[C]);return p},css:function(a){var C=this.styles,e={},A=this.element,c,d,t="";c=!C;a&&a.color&&(a.fill=a.color);if(C)for(d in a)a[d]!==C[d]&&(e[d]=a[d],c=!0);if(c){c=this.textWidth=a&&a.width&&"text"===A.nodeName.toLowerCase()&&G(a.width)||this.textWidth;C&&(a=B(C,e));this.styles=a;c&&!p&&this.renderer.forExport&&delete a.width;if(b&&!p)q(this.element,a);else{C=function(a,
b){return"-"+b.toLowerCase()};for(d in a)t+=d.replace(/([A-Z])/g,C)+":"+a[d]+";";m(A,"style",t)}this.added&&c&&this.renderer.buildText(this)}return this},strokeWidth:function(){return this["stroke-width"]||0},on:function(a,b){var C=this,p=C.element;l&&"click"===a?(p.ontouchstart=function(a){C.touchEventFired=Date.now();a.preventDefault();b.call(p,a)},p.onclick=function(a){(-1===O.navigator.userAgent.indexOf("Android")||1100<Date.now()-(C.touchEventFired||0))&&b.call(p,a)}):p["on"+a]=b;return this},
setRadialReference:function(a){var b=this.renderer.gradients[this.element.gradient];this.element.radialReference=a;b&&b.radAttr&&b.animate(this.renderer.getRadialAttr(a,b.radAttr));return this},translate:function(a,b){return this.attr({translateX:a,translateY:b})},invert:function(a){this.inverted=a;this.updateTransform();return this},updateTransform:function(){var a=this.translateX||0,b=this.translateY||0,p=this.scaleX,e=this.scaleY,c=this.inverted,A=this.rotation,d=this.element;c&&(a+=this.attr("width"),
b+=this.attr("height"));a=["translate("+a+","+b+")"];c?a.push("rotate(90) scale(-1,1)"):A&&a.push("rotate("+A+" "+(d.getAttribute("x")||0)+" "+(d.getAttribute("y")||0)+")");(k(p)||k(e))&&a.push("scale("+r(p,1)+" "+r(e,1)+")");a.length&&d.setAttribute("transform",a.join(" "))},toFront:function(){var a=this.element;a.parentNode.appendChild(a);return this},align:function(a,b,p){var C,E,e,A,d={};E=this.renderer;e=E.alignedObjects;var t,l;if(a){if(this.alignOptions=a,this.alignByTranslate=b,!p||y(p))this.alignTo=
C=p||"renderer",c(e,this),e.push(this),p=null}else a=this.alignOptions,b=this.alignByTranslate,C=this.alignTo;p=r(p,E[C],E);C=a.align;E=a.verticalAlign;e=(p.x||0)+(a.x||0);A=(p.y||0)+(a.y||0);"right"===C?t=1:"center"===C&&(t=2);t&&(e+=(p.width-(a.width||0))/t);d[b?"translateX":"x"]=Math.round(e);"bottom"===E?l=1:"middle"===E&&(l=2);l&&(A+=(p.height-(a.height||0))/l);d[b?"translateY":"y"]=Math.round(A);this[this.placed?"animate":"attr"](d);this.placed=!0;this.alignAttr=d;return this},getBBox:function(a,
p){var C,E=this.renderer,e,A=this.element,c=this.styles,d,t=this.textStr,l,g=A.style,y,u=E.cache,x=E.cacheKeys,k;p=r(p,this.rotation);e=p*v;d=c&&c.fontSize;void 0!==t&&(k=t.toString().replace(/[0-9]/g,"0")+["",p||0,d,A.style.width].join());k&&!a&&(C=u[k]);if(!C){if(A.namespaceURI===this.SVG_NS||E.forExport){try{y=this.fakeTS&&function(a){w(A.querySelectorAll(".highcharts-text-shadow"),function(b){b.style.display=a})},L&&g.textShadow?(l=g.textShadow,g.textShadow=""):y&&y("none"),C=A.getBBox?B({},A.getBBox()):
{width:A.offsetWidth,height:A.offsetHeight},l?g.textShadow=l:y&&y("")}catch(V){}if(!C||0>C.width)C={width:0,height:0}}else C=this.htmlGetBBox();E.isSVG&&(a=C.width,E=C.height,b&&c&&"11px"===c.fontSize&&"16.9"===E.toPrecision(3)&&(C.height=E=14),p&&(C.width=Math.abs(E*Math.sin(e))+Math.abs(a*Math.cos(e)),C.height=Math.abs(E*Math.cos(e))+Math.abs(a*Math.sin(e))));if(k&&0<C.height){for(;250<x.length;)delete u[x.shift()];u[k]||x.push(k);u[k]=C}}return C},show:function(a){return this.attr({visibility:a?
"inherit":"visible"})},hide:function(){return this.attr({visibility:"hidden"})},fadeOut:function(a){var b=this;b.animate({opacity:0},{duration:a||150,complete:function(){b.attr({y:-9999})}})},add:function(a){var b=this.renderer,p=this.element,C;a&&(this.parentGroup=a);this.parentInverted=a&&a.inverted;void 0!==this.textStr&&b.buildText(this);this.added=!0;if(!a||a.handleZ||this.zIndex)C=this.zIndexSetter();C||(a?a.element:b.box).appendChild(p);if(this.onAdd)this.onAdd();return this},safeRemoveChild:function(a){var b=
a.parentNode;b&&b.removeChild(a)},destroy:function(){var a=this.element||{},b=this.renderer.isSVG&&"SPAN"===a.nodeName&&this.parentGroup,p,e;a.onclick=a.onmouseout=a.onmouseover=a.onmousemove=a.point=null;N(this);this.clipPath&&(this.clipPath=this.clipPath.destroy());if(this.stops){for(e=0;e<this.stops.length;e++)this.stops[e]=this.stops[e].destroy();this.stops=null}this.safeRemoveChild(a);for(this.destroyShadows();b&&b.div&&0===b.div.childNodes.length;)a=b.parentGroup,this.safeRemoveChild(b.div),
delete b.div,b=a;this.alignTo&&c(this.renderer.alignedObjects,this);for(p in this)delete this[p];return null},shadow:function(a,b,p){var C=[],e,E,A=this.element,c,d,t,l;if(!a)this.destroyShadows();else if(!this.shadows){d=r(a.width,3);t=(a.opacity||.15)/d;l=this.parentInverted?"(-1,-1)":"("+r(a.offsetX,1)+", "+r(a.offsetY,1)+")";for(e=1;e<=d;e++)E=A.cloneNode(0),c=2*d+1-2*e,m(E,{isShadow:"true",stroke:a.color||"#000000","stroke-opacity":t*e,"stroke-width":c,transform:"translate"+l,fill:"none"}),p&&
(m(E,"height",Math.max(m(E,"height")-c,0)),E.cutHeight=c),b?b.element.appendChild(E):A.parentNode.insertBefore(E,A),C.push(E);this.shadows=C}return this},destroyShadows:function(){w(this.shadows||[],function(a){this.safeRemoveChild(a)},this);this.shadows=void 0},xGetter:function(a){"circle"===this.element.nodeName&&("x"===a?a="cx":"y"===a&&(a="cy"));return this._defaultGetter(a)},_defaultGetter:function(a){a=r(this[a],this.element?this.element.getAttribute(a):null,0);/^[\-0-9\.]+$/.test(a)&&(a=parseFloat(a));
return a},dSetter:function(a,b,p){a&&a.join&&(a=a.join(" "));/(NaN| {2}|^$)/.test(a)&&(a="M 0 0");p.setAttribute(b,a);this[b]=a},dashstyleSetter:function(a){var b,p=this["stroke-width"];"inherit"===p&&(p=1);if(a=a&&a.toLowerCase()){a=a.replace("shortdashdotdot","3,1,1,1,1,1,").replace("shortdashdot","3,1,1,1").replace("shortdot","1,1,").replace("shortdash","3,1,").replace("longdash","8,3,").replace(/dot/g,"1,3,").replace("dash","4,3,").replace(/,$/,"").split(",");for(b=a.length;b--;)a[b]=G(a[b])*
p;a=a.join(",").replace(/NaN/g,"none");this.element.setAttribute("stroke-dasharray",a)}},alignSetter:function(a){this.element.setAttribute("text-anchor",{left:"start",center:"middle",right:"end"}[a])},opacitySetter:function(a,b,p){this[b]=a;p.setAttribute(b,a)},titleSetter:function(a){var b=this.element.getElementsByTagName("title")[0];b||(b=g.createElementNS(this.SVG_NS,"title"),this.element.appendChild(b));b.firstChild&&b.removeChild(b.firstChild);b.appendChild(g.createTextNode(String(r(a),"").replace(/<[^>]*>/g,
"")))},textSetter:function(a){a!==this.textStr&&(delete this.bBox,this.textStr=a,this.added&&this.renderer.buildText(this))},fillSetter:function(a,b,p){"string"===typeof a?p.setAttribute(b,a):a&&this.colorGradient(a,b,p)},visibilitySetter:function(a,b,p){"inherit"===a?p.removeAttribute(b):p.setAttribute(b,a)},zIndexSetter:function(a,b){var p=this.renderer,e=this.parentGroup,C=(e||p).element||p.box,E,A=this.element,c;E=this.added;var d;k(a)&&(A.zIndex=a,a=+a,this[b]===a&&(E=!1),this[b]=a);if(E){(a=
this.zIndex)&&e&&(e.handleZ=!0);b=C.childNodes;for(d=0;d<b.length&&!c;d++)e=b[d],E=e.zIndex,e!==A&&(G(E)>a||!k(a)&&k(E)||0>a&&!k(E)&&C!==p.box)&&(C.insertBefore(A,e),c=!0);c||C.appendChild(A)}return c},_defaultSetter:function(a,b,p){p.setAttribute(b,a)}};D.prototype.yGetter=D.prototype.xGetter;D.prototype.translateXSetter=D.prototype.translateYSetter=D.prototype.rotationSetter=D.prototype.verticalAlignSetter=D.prototype.scaleXSetter=D.prototype.scaleYSetter=function(a,b){this[b]=a;this.doTransform=
!0};D.prototype["stroke-widthSetter"]=D.prototype.strokeSetter=function(a,b,p){this[b]=a;this.stroke&&this["stroke-width"]?(D.prototype.fillSetter.call(this,this.stroke,"stroke",p),p.setAttribute("stroke-width",this["stroke-width"]),this.hasStroke=!0):"stroke-width"===b&&0===a&&this.hasStroke&&(p.removeAttribute("stroke"),this.hasStroke=!1)};z=a.SVGRenderer=function(){this.init.apply(this,arguments)};z.prototype={Element:D,SVG_NS:A,init:function(a,b,p,e,A,c){var E;e=this.createElement("svg").attr({version:"1.1",
"class":"highcharts-root"}).css(this.getStyle(e));E=e.element;a.appendChild(E);-1===a.innerHTML.indexOf("xmlns")&&m(E,"xmlns",this.SVG_NS);this.isSVG=!0;this.box=E;this.boxWrapper=e;this.alignedObjects=[];this.url=(L||K)&&g.getElementsByTagName("base").length?O.location.href.replace(/#.*?$/,"").replace(/([\('\)])/g,"\\$1").replace(/ /g,"%20"):"";this.createElement("desc").add().element.appendChild(g.createTextNode("Created with Highcharts 5.0.2"));this.defs=this.createElement("defs").add();this.allowHTML=
c;this.forExport=A;this.gradients={};this.cache={};this.cacheKeys=[];this.imgCount=0;this.setSize(b,p,!1);var C;L&&a.getBoundingClientRect&&(this.subPixelFix=b=function(){q(a,{left:0,top:0});C=a.getBoundingClientRect();q(a,{left:Math.ceil(C.left)-C.left+"px",top:Math.ceil(C.top)-C.top+"px"})},b(),F(O,"resize",b))},getStyle:function(a){return this.style=B({fontFamily:'"Lucida Grande", "Lucida Sans Unicode", Arial, Helvetica, sans-serif',fontSize:"12px"},a)},setStyle:function(a){this.boxWrapper.css(this.getStyle(a))},
isHidden:function(){return!this.boxWrapper.getBBox().width},destroy:function(){var a=this.defs;this.box=null;this.boxWrapper=this.boxWrapper.destroy();d(this.gradients||{});this.gradients=null;a&&(this.defs=a.destroy());this.subPixelFix&&H(O,"resize",this.subPixelFix);return this.alignedObjects=null},createElement:function(a){var b=new this.Element;b.init(this,a);return b},draw:I,getRadialAttr:function(a,b){return{cx:a[0]-a[2]/2+b.cx*a[2],cy:a[1]-a[2]/2+b.cy*a[2],r:b.r*a[2]}},buildText:function(a){for(var b=
a.element,c=this,d=c.forExport,C=r(a.textStr,"").toString(),t=-1!==C.indexOf("\x3c"),l=b.childNodes,y,u,x,k,n=m(b,"x"),H=a.styles,f=a.textWidth,K=H&&H.lineHeight,h=H&&H.textShadow,v=H&&"ellipsis"===H.textOverflow,O=l.length,B=f&&!a.added&&this.box,P=function(a){var b;b=/(px|em)$/.test(a&&a.style.fontSize)?a.style.fontSize:H&&H.fontSize||c.style.fontSize||12;return K?G(K):c.fontMetrics(b,a).h};O--;)b.removeChild(l[O]);t||h||v||f||-1!==C.indexOf(" ")?(y=/<.*class="([^"]+)".*>/,u=/<.*style="([^"]+)".*>/,
x=/<.*href="(http[^"]+)".*>/,B&&B.appendChild(b),C=t?C.replace(/<(b|strong)>/g,'\x3cspan style\x3d"font-weight:bold"\x3e').replace(/<(i|em)>/g,'\x3cspan style\x3d"font-style:italic"\x3e').replace(/<a/g,"\x3cspan").replace(/<\/(b|strong|i|em|a)>/g,"\x3c/span\x3e").split(/<br.*?>/g):[C],C=e(C,function(a){return""!==a}),w(C,function(e,E){var C,t=0;e=e.replace(/^\s+|\s+$/g,"").replace(/<span/g,"|||\x3cspan").replace(/<\/span>/g,"\x3c/span\x3e|||");C=e.split("|||");w(C,function(e){if(""!==e||1===C.length){var l=
{},r=g.createElementNS(c.SVG_NS,"tspan"),w,S;y.test(e)&&(w=e.match(y)[1],m(r,"class",w));u.test(e)&&(S=e.match(u)[1].replace(/(;| |^)color([ :])/,"$1fill$2"),m(r,"style",S));x.test(e)&&!d&&(m(r,"onclick",'location.href\x3d"'+e.match(x)[1]+'"'),q(r,{cursor:"pointer"}));e=(e.replace(/<(.|\n)*?>/g,"")||" ").replace(/&lt;/g,"\x3c").replace(/&gt;/g,"\x3e");if(" "!==e){r.appendChild(g.createTextNode(e));t?l.dx=0:E&&null!==n&&(l.x=n);m(r,l);b.appendChild(r);!t&&E&&(!p&&d&&q(r,{display:"block"}),m(r,"dy",
P(r)));if(f){l=e.replace(/([^\^])-/g,"$1- ").split(" ");w="nowrap"===H.whiteSpace;for(var G=1<C.length||E||1<l.length&&!w,K,h,O=[],B=P(r),R=a.rotation,I=e,Q=I.length;(G||v)&&(l.length||O.length);)a.rotation=0,K=a.getBBox(!0),h=K.width,!p&&c.forExport&&(h=c.measureSpanWidth(r.firstChild.data,a.styles)),K=h>f,void 0===k&&(k=K),v&&k?(Q/=2,""===I||!K&&.5>Q?l=[]:(I=e.substring(0,I.length+(K?-1:1)*Math.ceil(Q)),l=[I+(3<f?"\u2026":"")],r.removeChild(r.firstChild))):K&&1!==l.length?(r.removeChild(r.firstChild),
O.unshift(l.pop())):(l=O,O=[],l.length&&!w&&(r=g.createElementNS(A,"tspan"),m(r,{dy:B,x:n}),S&&m(r,"style",S),b.appendChild(r)),h>f&&(f=h)),l.length&&r.appendChild(g.createTextNode(l.join(" ").replace(/- /g,"-")));a.rotation=R}t++}}})}),k&&a.attr("title",a.textStr),B&&B.removeChild(b),h&&a.applyTextShadow&&a.applyTextShadow(h)):b.appendChild(g.createTextNode(C.replace(/&lt;/g,"\x3c").replace(/&gt;/g,"\x3e")))},getContrast:function(a){a=h(a).rgba;return 510<a[0]+a[1]+a[2]?"#000000":"#FFFFFF"},button:function(a,
p,e,c,A,d,t,l,g){var E=this.label(a,p,e,g,null,null,null,null,"button"),C=0;E.attr(x({padding:8,r:2},A));var r,y,u,k;A=x({fill:"#f7f7f7",stroke:"#cccccc","stroke-width":1,style:{color:"#333333",cursor:"pointer",fontWeight:"normal"}},A);r=A.style;delete A.style;d=x(A,{fill:"#e6e6e6"},d);y=d.style;delete d.style;t=x(A,{fill:"#e6ebf5",style:{color:"#000000",fontWeight:"bold"}},t);u=t.style;delete t.style;l=x(A,{style:{color:"#cccccc"}},l);k=l.style;delete l.style;F(E.element,b?"mouseover":"mouseenter",
function(){3!==C&&E.setState(1)});F(E.element,b?"mouseout":"mouseleave",function(){3!==C&&E.setState(C)});E.setState=function(a){1!==a&&(E.state=C=a);E.removeClass(/highcharts-button-(normal|hover|pressed|disabled)/).addClass("highcharts-button-"+["normal","hover","pressed","disabled"][a||0]);E.attr([A,d,t,l][a||0]).css([r,y,u,k][a||0])};E.attr(A).css(B({cursor:"default"},r));return E.on("click",function(a){3!==C&&c.call(E,a)})},crispLine:function(a,b){a[1]===a[4]&&(a[1]=a[4]=Math.round(a[1])-b%2/
2);a[2]===a[5]&&(a[2]=a[5]=Math.round(a[2])+b%2/2);return a},path:function(a){var b={fill:"none"};u(a)?b.d=a:t(a)&&B(b,a);return this.createElement("path").attr(b)},circle:function(a,b,p){a=t(a)?a:{x:a,y:b,r:p};b=this.createElement("circle");b.xSetter=b.ySetter=function(a,b,p){p.setAttribute("c"+b,a)};return b.attr(a)},arc:function(a,b,p,e,A,c){t(a)&&(b=a.y,p=a.r,e=a.innerR,A=a.start,c=a.end,a=a.x);a=this.symbol("arc",a||0,b||0,p||0,p||0,{innerR:e||0,start:A||0,end:c||0});a.r=p;return a},rect:function(a,
b,p,e,A,c){A=t(a)?a.r:A;var d=this.createElement("rect");a=t(a)?a:void 0===a?{}:{x:a,y:b,width:Math.max(p,0),height:Math.max(e,0)};void 0!==c&&(a.strokeWidth=c,a=d.crisp(a));a.fill="none";A&&(a.r=A);d.rSetter=function(a,b,p){m(p,{rx:a,ry:a})};return d.attr(a)},setSize:function(a,b,p){var e=this.alignedObjects,A=e.length;this.width=a;this.height=b;for(this.boxWrapper.animate({width:a,height:b},{step:function(){this.attr({viewBox:"0 0 "+this.attr("width")+" "+this.attr("height")})},duration:r(p,!0)?
void 0:0});A--;)e[A].align()},g:function(a){var b=this.createElement("g");return a?b.attr({"class":"highcharts-"+a}):b},image:function(a,b,p,e,A){var c={preserveAspectRatio:"none"};1<arguments.length&&B(c,{x:b,y:p,width:e,height:A});c=this.createElement("image").attr(c);c.element.setAttributeNS?c.element.setAttributeNS("http://www.w3.org/1999/xlink","href",a):c.element.setAttribute("hc-svg-href",a);return c},symbol:function(a,b,p,e,A,c){var d=this,E,t=this.symbols[a],l=k(b)&&t&&t(Math.round(b),Math.round(p),
e,A,c),C=/^url\((.*?)\)$/,y,u;t?(E=this.path(l),E.attr("fill","none"),B(E,{symbolName:a,x:b,y:p,width:e,height:A}),c&&B(E,c)):C.test(a)&&(y=a.match(C)[1],E=this.image(y),E.imgwidth=r(P[y]&&P[y].width,c&&c.width),E.imgheight=r(P[y]&&P[y].height,c&&c.height),u=function(){E.attr({width:E.width,height:E.height})},w(["width","height"],function(a){E[a+"Setter"]=function(a,b){var p={},e=this["img"+b],c="width"===b?"translateX":"translateY";this[b]=a;k(e)&&(this.element&&this.element.setAttribute(b,e),this.alignByTranslate||
(p[c]=((this[b]||0)-e)/2,this.attr(p)))}}),k(b)&&E.attr({x:b,y:p}),E.isImg=!0,k(E.imgwidth)&&k(E.imgheight)?u():(E.attr({width:0,height:0}),n("img",{onload:function(){var a=f[d.chartIndex];0===this.width&&(q(this,{position:"absolute",top:"-999em"}),g.body.appendChild(this));P[y]={width:this.width,height:this.height};E.imgwidth=this.width;E.imgheight=this.height;E.element&&u();this.parentNode&&this.parentNode.removeChild(this);d.imgCount--;if(!d.imgCount&&a&&a.onload)a.onload()},src:y}),this.imgCount++));
return E},symbols:{circle:function(a,b,p,e){var c=.166*p;return["M",a+p/2,b,"C",a+p+c,b,a+p+c,b+e,a+p/2,b+e,"C",a-c,b+e,a-c,b,a+p/2,b,"Z"]},square:function(a,b,p,e){return["M",a,b,"L",a+p,b,a+p,b+e,a,b+e,"Z"]},triangle:function(a,b,p,e){return["M",a+p/2,b,"L",a+p,b+e,a,b+e,"Z"]},"triangle-down":function(a,b,p,e){return["M",a,b,"L",a+p,b,a+p/2,b+e,"Z"]},diamond:function(a,b,p,e){return["M",a+p/2,b,"L",a+p,b+e/2,a+p/2,b+e,a,b+e/2,"Z"]},arc:function(a,b,p,e,c){var A=c.start;p=c.r||p||e;var d=c.end-.001;
e=c.innerR;var t=c.open,E=Math.cos(A),l=Math.sin(A),y=Math.cos(d),d=Math.sin(d);c=c.end-A<Math.PI?0:1;return["M",a+p*E,b+p*l,"A",p,p,0,c,1,a+p*y,b+p*d,t?"M":"L",a+e*y,b+e*d,"A",e,e,0,c,0,a+e*E,b+e*l,t?"":"Z"]},callout:function(a,b,p,e,c){var A=Math.min(c&&c.r||0,p,e),d=A+6,t=c&&c.anchorX;c=c&&c.anchorY;var l;l=["M",a+A,b,"L",a+p-A,b,"C",a+p,b,a+p,b,a+p,b+A,"L",a+p,b+e-A,"C",a+p,b+e,a+p,b+e,a+p-A,b+e,"L",a+A,b+e,"C",a,b+e,a,b+e,a,b+e-A,"L",a,b+A,"C",a,b,a,b,a+A,b];t&&t>p&&c>b+d&&c<b+e-d?l.splice(13,
3,"L",a+p,c-6,a+p+6,c,a+p,c+6,a+p,b+e-A):t&&0>t&&c>b+d&&c<b+e-d?l.splice(33,3,"L",a,c+6,a-6,c,a,c-6,a,b+A):c&&c>e&&t>a+d&&t<a+p-d?l.splice(23,3,"L",t+6,b+e,t,b+e+6,t-6,b+e,a+A,b+e):c&&0>c&&t>a+d&&t<a+p-d&&l.splice(3,3,"L",t-6,b,t,b-6,t+6,b,p-A,b);return l}},clipRect:function(b,p,e,c){var A="highcharts-"+a.idCounter++,d=this.createElement("clipPath").attr({id:A}).add(this.defs);b=this.rect(b,p,e,c,0).add(d);b.id=A;b.clipPath=d;b.count=0;return b},text:function(a,b,e,c){var A=!p&&this.forExport,d={};
if(c&&(this.allowHTML||!this.forExport))return this.html(a,b,e);d.x=Math.round(b||0);e&&(d.y=Math.round(e));if(a||0===a)d.text=a;a=this.createElement("text").attr(d);A&&a.css({position:"absolute"});c||(a.xSetter=function(a,b,p){var e=p.getElementsByTagName("tspan"),c,A=p.getAttribute(b),d;for(d=0;d<e.length;d++)c=e[d],c.getAttribute(b)===A&&c.setAttribute(b,a);p.setAttribute(b,a)});return a},fontMetrics:function(a,b){a=a||this.style&&this.style.fontSize;a=/px/.test(a)?G(a):/em/.test(a)?12*parseFloat(a):
12;b=24>a?a+3:Math.round(1.2*a);return{h:b,b:Math.round(.8*b),f:a}},rotCorr:function(a,b,p){var e=a;b&&p&&(e=Math.max(e*Math.cos(b*v),4));return{x:-a/3*Math.sin(b*v),y:e}},label:function(a,b,p,e,c,A,d,t,l){var y=this,r=y.g("button"!==l&&"label"),g=r.text=y.text("",0,0,d).attr({zIndex:1}),E,u,n=0,K=3,G=0,C,f,h,O,v,I={},P,S,q=/^url\((.*?)\)$/.test(e),N=q,L,m,R,Q;l&&r.addClass("highcharts-"+l);N=q;L=function(){return(P||0)%2/2};m=function(){var a=g.element.style,b={};u=(void 0===C||void 0===f||v)&&k(g.textStr)&&
g.getBBox();r.width=(C||u.width||0)+2*K+G;r.height=(f||u.height||0)+2*K;S=K+y.fontMetrics(a&&a.fontSize,g).b;N&&(E||(r.box=E=y.symbols[e]||q?y.symbol(e):y.rect(),E.addClass(("button"===l?"":"highcharts-label-box")+(l?" highcharts-"+l+"-box":"")),E.add(r),a=L(),b.x=a,b.y=(t?-S:0)+a),b.width=Math.round(r.width),b.height=Math.round(r.height),E.attr(B(b,I)),I={})};R=function(){var a=G+K,b;b=t?0:S;k(C)&&u&&("center"===v||"right"===v)&&(a+={center:.5,right:1}[v]*(C-u.width));if(a!==g.x||b!==g.y)g.attr("x",
a),void 0!==b&&g.attr("y",b);g.x=a;g.y=b};Q=function(a,b){E?E.attr(a,b):I[a]=b};r.onAdd=function(){g.add(r);r.attr({text:a||0===a?a:"",x:b,y:p});E&&k(c)&&r.attr({anchorX:c,anchorY:A})};r.widthSetter=function(a){C=a};r.heightSetter=function(a){f=a};r["text-alignSetter"]=function(a){v=a};r.paddingSetter=function(a){k(a)&&a!==K&&(K=r.padding=a,R())};r.paddingLeftSetter=function(a){k(a)&&a!==G&&(G=a,R())};r.alignSetter=function(a){a={left:0,center:.5,right:1}[a];a!==n&&(n=a,u&&r.attr({x:h}))};r.textSetter=
function(a){void 0!==a&&g.textSetter(a);m();R()};r["stroke-widthSetter"]=function(a,b){a&&(N=!0);P=this["stroke-width"]=a;Q(b,a)};r.strokeSetter=r.fillSetter=r.rSetter=function(a,b){"fill"===b&&a&&(N=!0);Q(b,a)};r.anchorXSetter=function(a,b){c=a;Q(b,Math.round(a)-L()-h)};r.anchorYSetter=function(a,b){A=a;Q(b,a-O)};r.xSetter=function(a){r.x=a;n&&(a-=n*((C||u.width)+2*K));h=Math.round(a);r.attr("translateX",h)};r.ySetter=function(a){O=r.y=Math.round(a);r.attr("translateY",O)};var T=r.css;return B(r,
{css:function(a){if(a){var b={};a=x(a);w(r.textProps,function(p){void 0!==a[p]&&(b[p]=a[p],delete a[p])});g.css(b)}return T.call(r,a)},getBBox:function(){return{width:u.width+2*K,height:u.height+2*K,x:u.x-K,y:u.y-K}},shadow:function(a){a&&(m(),E&&E.shadow(a));return r},destroy:function(){H(r.element,"mouseenter");H(r.element,"mouseleave");g&&(g=g.destroy());E&&(E=E.destroy());D.prototype.destroy.call(r);r=y=m=R=Q=null}})}};a.Renderer=z})(M);(function(a){var D=a.attr,z=a.createElement,F=a.css,J=a.defined,
m=a.each,f=a.extend,h=a.isFirefox,q=a.isMS,n=a.isWebKit,k=a.pInt,v=a.SVGRenderer,d=a.win,g=a.wrap;f(a.SVGElement.prototype,{htmlCss:function(a){var d=this.element;if(d=a&&"SPAN"===d.tagName&&a.width)delete a.width,this.textWidth=d,this.updateTransform();a&&"ellipsis"===a.textOverflow&&(a.whiteSpace="nowrap",a.overflow="hidden");this.styles=f(this.styles,a);F(this.element,a);return this},htmlGetBBox:function(){var a=this.element;"text"===a.nodeName&&(a.style.position="absolute");return{x:a.offsetLeft,
y:a.offsetTop,width:a.offsetWidth,height:a.offsetHeight}},htmlUpdateTransform:function(){if(this.added){var a=this.renderer,d=this.element,c=this.translateX||0,e=this.translateY||0,l=this.x||0,g=this.y||0,f=this.textAlign||"left",b={left:0,center:.5,right:1}[f],t=this.styles;F(d,{marginLeft:c,marginTop:e});this.shadows&&m(this.shadows,function(a){F(a,{marginLeft:c+1,marginTop:e+1})});this.inverted&&m(d.childNodes,function(b){a.invertChild(b,d)});if("SPAN"===d.tagName){var y=this.rotation,K=k(this.textWidth),
x=t&&t.whiteSpace,h=[y,f,d.innerHTML,this.textWidth,this.textAlign].join();h!==this.cTT&&(t=a.fontMetrics(d.style.fontSize).b,J(y)&&this.setSpanRotation(y,b,t),F(d,{width:"",whiteSpace:x||"nowrap"}),d.offsetWidth>K&&/[ \-]/.test(d.textContent||d.innerText)&&F(d,{width:K+"px",display:"block",whiteSpace:x||"normal"}),this.getSpanCorrection(d.offsetWidth,t,b,y,f));F(d,{left:l+(this.xCorr||0)+"px",top:g+(this.yCorr||0)+"px"});n&&(t=d.offsetHeight);this.cTT=h}}else this.alignOnAdd=!0},setSpanRotation:function(a,
g,c){var e={},l=q?"-ms-transform":n?"-webkit-transform":h?"MozTransform":d.opera?"-o-transform":"";e[l]=e.transform="rotate("+a+"deg)";e[l+(h?"Origin":"-origin")]=e.transformOrigin=100*g+"% "+c+"px";F(this.element,e)},getSpanCorrection:function(a,d,c){this.xCorr=-a*c;this.yCorr=-d}});f(v.prototype,{html:function(a,d,c){var e=this.createElement("span"),l=e.element,u=e.renderer,k=u.isSVG,b=function(a,b){m(["opacity","visibility"],function(e){g(a,e+"Setter",function(a,e,c,d){a.call(this,e,c,d);b[c]=
e})})};e.textSetter=function(a){a!==l.innerHTML&&delete this.bBox;l.innerHTML=this.textStr=a;e.htmlUpdateTransform()};k&&b(e,e.element.style);e.xSetter=e.ySetter=e.alignSetter=e.rotationSetter=function(a,b){"align"===b&&(b="textAlign");e[b]=a;e.htmlUpdateTransform()};e.attr({text:a,x:Math.round(d),y:Math.round(c)}).css({fontFamily:this.style.fontFamily,fontSize:this.style.fontSize,position:"absolute"});l.style.whiteSpace="nowrap";e.css=e.htmlCss;k&&(e.add=function(a){var c,d=u.box.parentNode,t=[];
if(this.parentGroup=a){if(c=a.div,!c){for(;a;)t.push(a),a=a.parentGroup;m(t.reverse(),function(a){var e,t=D(a.element,"class");t&&(t={className:t});c=a.div=a.div||z("div",t,{position:"absolute",left:(a.translateX||0)+"px",top:(a.translateY||0)+"px",display:a.display,opacity:a.opacity,pointerEvents:a.styles&&a.styles.pointerEvents},c||d);e=c.style;f(a,{translateXSetter:function(b,c){e.left=b+"px";a[c]=b;a.doTransform=!0},translateYSetter:function(b,c){e.top=b+"px";a[c]=b;a.doTransform=!0}});b(a,e)})}}else c=
d;c.appendChild(l);e.added=!0;e.alignOnAdd&&e.htmlUpdateTransform();return e});return e}})})(M);(function(a){var D,z,F=a.createElement,J=a.css,m=a.defined,f=a.deg2rad,h=a.discardElement,q=a.doc,n=a.each,k=a.erase,v=a.extend;D=a.extendClass;var d=a.isArray,g=a.isNumber,w=a.isObject,B=a.merge;z=a.noop;var c=a.pick,e=a.pInt,l=a.SVGElement,u=a.SVGRenderer,L=a.win;a.svg||(z={docMode8:q&&8===q.documentMode,init:function(a,e){var b=["\x3c",e,' filled\x3d"f" stroked\x3d"f"'],c=["position: ","absolute",";"],
d="div"===e;("shape"===e||d)&&c.push("left:0;top:0;width:1px;height:1px;");c.push("visibility: ",d?"hidden":"visible");b.push(' style\x3d"',c.join(""),'"/\x3e');e&&(b=d||"span"===e||"img"===e?b.join(""):a.prepVML(b),this.element=F(b));this.renderer=a},add:function(a){var b=this.renderer,e=this.element,c=b.box,d=a&&a.inverted,c=a?a.element||a:c;a&&(this.parentGroup=a);d&&b.invertChild(e,c);c.appendChild(e);this.added=!0;this.alignOnAdd&&!this.deferUpdateTransform&&this.updateTransform();if(this.onAdd)this.onAdd();
this.className&&this.attr("class",this.className);return this},updateTransform:l.prototype.htmlUpdateTransform,setSpanRotation:function(){var a=this.rotation,e=Math.cos(a*f),c=Math.sin(a*f);J(this.element,{filter:a?["progid:DXImageTransform.Microsoft.Matrix(M11\x3d",e,", M12\x3d",-c,", M21\x3d",c,", M22\x3d",e,", sizingMethod\x3d'auto expand')"].join(""):"none"})},getSpanCorrection:function(a,e,d,l,g){var b=l?Math.cos(l*f):1,t=l?Math.sin(l*f):0,y=c(this.elemHeight,this.element.offsetHeight),u;this.xCorr=
0>b&&-a;this.yCorr=0>t&&-y;u=0>b*t;this.xCorr+=t*e*(u?1-d:d);this.yCorr-=b*e*(l?u?d:1-d:1);g&&"left"!==g&&(this.xCorr-=a*d*(0>b?-1:1),l&&(this.yCorr-=y*d*(0>t?-1:1)),J(this.element,{textAlign:g}))},pathToVML:function(a){for(var b=a.length,e=[];b--;)g(a[b])?e[b]=Math.round(10*a[b])-5:"Z"===a[b]?e[b]="x":(e[b]=a[b],!a.isArc||"wa"!==a[b]&&"at"!==a[b]||(e[b+5]===e[b+7]&&(e[b+7]+=a[b+7]>a[b+5]?1:-1),e[b+6]===e[b+8]&&(e[b+8]+=a[b+8]>a[b+6]?1:-1)));return e.join(" ")||"x"},clip:function(a){var b=this,e;
a?(e=a.members,k(e,b),e.push(b),b.destroyClip=function(){k(e,b)},a=a.getCSS(b)):(b.destroyClip&&b.destroyClip(),a={clip:b.docMode8?"inherit":"rect(auto)"});return b.css(a)},css:l.prototype.htmlCss,safeRemoveChild:function(a){a.parentNode&&h(a)},destroy:function(){this.destroyClip&&this.destroyClip();return l.prototype.destroy.apply(this)},on:function(a,e){this.element["on"+a]=function(){var a=L.event;a.target=a.srcElement;e(a)};return this},cutOffPath:function(a,c){var b;a=a.split(/[ ,]/);b=a.length;
if(9===b||11===b)a[b-4]=a[b-2]=e(a[b-2])-10*c;return a.join(" ")},shadow:function(a,d,l){var b=[],g,t=this.element,r=this.renderer,u,y=t.style,k,p=t.path,A,n,f,C;p&&"string"!==typeof p.value&&(p="x");n=p;if(a){f=c(a.width,3);C=(a.opacity||.15)/f;for(g=1;3>=g;g++)A=2*f+1-2*g,l&&(n=this.cutOffPath(p.value,A+.5)),k=['\x3cshape isShadow\x3d"true" strokeweight\x3d"',A,'" filled\x3d"false" path\x3d"',n,'" coordsize\x3d"10 10" style\x3d"',t.style.cssText,'" /\x3e'],u=F(r.prepVML(k),null,{left:e(y.left)+
c(a.offsetX,1),top:e(y.top)+c(a.offsetY,1)}),l&&(u.cutOff=A+1),k=['\x3cstroke color\x3d"',a.color||"#000000",'" opacity\x3d"',C*g,'"/\x3e'],F(r.prepVML(k),null,null,u),d?d.element.appendChild(u):t.parentNode.insertBefore(u,t),b.push(u);this.shadows=b}return this},updateShadows:z,setAttr:function(a,e){this.docMode8?this.element[a]=e:this.element.setAttribute(a,e)},classSetter:function(a){(this.added?this.element:this).className=a},dashstyleSetter:function(a,e,c){(c.getElementsByTagName("stroke")[0]||
F(this.renderer.prepVML(["\x3cstroke/\x3e"]),null,null,c))[e]=a||"solid";this[e]=a},dSetter:function(a,e,c){var b=this.shadows;a=a||[];this.d=a.join&&a.join(" ");c.path=a=this.pathToVML(a);if(b)for(c=b.length;c--;)b[c].path=b[c].cutOff?this.cutOffPath(a,b[c].cutOff):a;this.setAttr(e,a)},fillSetter:function(a,e,c){var b=c.nodeName;"SPAN"===b?c.style.color=a:"IMG"!==b&&(c.filled="none"!==a,this.setAttr("fillcolor",this.renderer.color(a,c,e,this)))},"fill-opacitySetter":function(a,e,c){F(this.renderer.prepVML(["\x3c",
e.split("-")[0],' opacity\x3d"',a,'"/\x3e']),null,null,c)},opacitySetter:z,rotationSetter:function(a,e,c){c=c.style;this[e]=c[e]=a;c.left=-Math.round(Math.sin(a*f)+1)+"px";c.top=Math.round(Math.cos(a*f))+"px"},strokeSetter:function(a,e,c){this.setAttr("strokecolor",this.renderer.color(a,c,e,this))},"stroke-widthSetter":function(a,e,c){c.stroked=!!a;this[e]=a;g(a)&&(a+="px");this.setAttr("strokeweight",a)},titleSetter:function(a,e){this.setAttr(e,a)},visibilitySetter:function(a,e,c){"inherit"===a&&
(a="visible");this.shadows&&n(this.shadows,function(b){b.style[e]=a});"DIV"===c.nodeName&&(a="hidden"===a?"-999em":0,this.docMode8||(c.style[e]=a?"visible":"hidden"),e="top");c.style[e]=a},xSetter:function(a,e,c){this[e]=a;"x"===e?e="left":"y"===e&&(e="top");this.updateClipping?(this[e]=a,this.updateClipping()):c.style[e]=a},zIndexSetter:function(a,e,c){c.style[e]=a}},z["stroke-opacitySetter"]=z["fill-opacitySetter"],a.VMLElement=z=D(l,z),z.prototype.ySetter=z.prototype.widthSetter=z.prototype.heightSetter=
z.prototype.xSetter,z={Element:z,isIE8:-1<L.navigator.userAgent.indexOf("MSIE 8.0"),init:function(a,e,c){var b,d;this.alignedObjects=[];b=this.createElement("div").css({position:"relative"});d=b.element;a.appendChild(b.element);this.isVML=!0;this.box=d;this.boxWrapper=b;this.gradients={};this.cache={};this.cacheKeys=[];this.imgCount=0;this.setSize(e,c,!1);if(!q.namespaces.hcv){q.namespaces.add("hcv","urn:schemas-microsoft-com:vml");try{q.createStyleSheet().cssText="hcv\\:fill, hcv\\:path, hcv\\:shape, hcv\\:stroke{ behavior:url(#default#VML); display: inline-block; } "}catch(I){q.styleSheets[0].cssText+=
"hcv\\:fill, hcv\\:path, hcv\\:shape, hcv\\:stroke{ behavior:url(#default#VML); display: inline-block; } "}}},isHidden:function(){return!this.box.offsetWidth},clipRect:function(a,e,c,d){var b=this.createElement(),l=w(a);return v(b,{members:[],count:0,left:(l?a.x:a)+1,top:(l?a.y:e)+1,width:(l?a.width:c)-1,height:(l?a.height:d)-1,getCSS:function(a){var b=a.element,e=b.nodeName,c=a.inverted,p=this.top-("shape"===e?b.offsetTop:0),d=this.left,b=d+this.width,l=p+this.height,p={clip:"rect("+Math.round(c?
d:p)+"px,"+Math.round(c?l:b)+"px,"+Math.round(c?b:l)+"px,"+Math.round(c?p:d)+"px)"};!c&&a.docMode8&&"DIV"===e&&v(p,{width:b+"px",height:l+"px"});return p},updateClipping:function(){n(b.members,function(a){a.element&&a.css(b.getCSS(a))})}})},color:function(b,e,c,d){var l=this,g,r=/^rgba/,u,t,k="none";b&&b.linearGradient?t="gradient":b&&b.radialGradient&&(t="pattern");if(t){var p,A,f=b.linearGradient||b.radialGradient,h,C,E,y,w,v="";b=b.stops;var K,B=[],q=function(){u=['\x3cfill colors\x3d"'+B.join(",")+
'" opacity\x3d"',E,'" o:opacity2\x3d"',C,'" type\x3d"',t,'" ',v,'focus\x3d"100%" method\x3d"any" /\x3e'];F(l.prepVML(u),null,null,e)};h=b[0];K=b[b.length-1];0<h[0]&&b.unshift([0,h[1]]);1>K[0]&&b.push([1,K[1]]);n(b,function(b,e){r.test(b[1])?(g=a.color(b[1]),p=g.get("rgb"),A=g.get("a")):(p=b[1],A=1);B.push(100*b[0]+"% "+p);e?(E=A,y=p):(C=A,w=p)});if("fill"===c)if("gradient"===t)c=f.x1||f[0]||0,b=f.y1||f[1]||0,h=f.x2||f[2]||0,f=f.y2||f[3]||0,v='angle\x3d"'+(90-180*Math.atan((f-b)/(h-c))/Math.PI)+'"',
q();else{var k=f.r,L=2*k,m=2*k,z=f.cx,D=f.cy,J=e.radialReference,U,k=function(){J&&(U=d.getBBox(),z+=(J[0]-U.x)/U.width-.5,D+=(J[1]-U.y)/U.height-.5,L*=J[2]/U.width,m*=J[2]/U.height);v='src\x3d"'+a.getOptions().global.VMLRadialGradientURL+'" size\x3d"'+L+","+m+'" origin\x3d"0.5,0.5" position\x3d"'+z+","+D+'" color2\x3d"'+w+'" ';q()};d.added?k():d.onAdd=k;k=y}else k=p}else r.test(b)&&"IMG"!==e.tagName?(g=a.color(b),d[c+"-opacitySetter"](g.get("a"),c,e),k=g.get("rgb")):(k=e.getElementsByTagName(c),
k.length&&(k[0].opacity=1,k[0].type="solid"),k=b);return k},prepVML:function(a){var b=this.isIE8;a=a.join("");b?(a=a.replace("/\x3e",' xmlns\x3d"urn:schemas-microsoft-com:vml" /\x3e'),a=-1===a.indexOf('style\x3d"')?a.replace("/\x3e",' style\x3d"display:inline-block;behavior:url(#default#VML);" /\x3e'):a.replace('style\x3d"','style\x3d"display:inline-block;behavior:url(#default#VML);')):a=a.replace("\x3c","\x3chcv:");return a},text:u.prototype.html,path:function(a){var b={coordsize:"10 10"};d(a)?b.d=
a:w(a)&&v(b,a);return this.createElement("shape").attr(b)},circle:function(a,e,c){var b=this.symbol("circle");w(a)&&(c=a.r,e=a.y,a=a.x);b.isCircle=!0;b.r=c;return b.attr({x:a,y:e})},g:function(a){var b;a&&(b={className:"highcharts-"+a,"class":"highcharts-"+a});return this.createElement("div").attr(b)},image:function(a,e,c,d,l){var b=this.createElement("img").attr({src:a});1<arguments.length&&b.attr({x:e,y:c,width:d,height:l});return b},createElement:function(a){return"rect"===a?this.symbol(a):u.prototype.createElement.call(this,
a)},invertChild:function(a,c){var b=this;c=c.style;var d="IMG"===a.tagName&&a.style;J(a,{flip:"x",left:e(c.width)-(d?e(d.top):1),top:e(c.height)-(d?e(d.left):1),rotation:-90});n(a.childNodes,function(e){b.invertChild(e,a)})},symbols:{arc:function(a,e,c,d,l){var b=l.start,g=l.end,u=l.r||c||d;c=l.innerR;d=Math.cos(b);var k=Math.sin(b),t=Math.cos(g),p=Math.sin(g);if(0===g-b)return["x"];b=["wa",a-u,e-u,a+u,e+u,a+u*d,e+u*k,a+u*t,e+u*p];l.open&&!c&&b.push("e","M",a,e);b.push("at",a-c,e-c,a+c,e+c,a+c*t,
e+c*p,a+c*d,e+c*k,"x","e");b.isArc=!0;return b},circle:function(a,e,c,d,l){l&&m(l.r)&&(c=d=2*l.r);l&&l.isCircle&&(a-=c/2,e-=d/2);return["wa",a,e,a+c,e+d,a+c,e+d/2,a+c,e+d/2,"e"]},rect:function(a,e,c,d,l){return u.prototype.symbols[m(l)&&l.r?"callout":"square"].call(0,a,e,c,d,l)}}},a.VMLRenderer=D=function(){this.init.apply(this,arguments)},D.prototype=B(u.prototype,z),a.Renderer=D);u.prototype.measureSpanWidth=function(a,e){var b=q.createElement("span");a=q.createTextNode(a);b.appendChild(a);J(b,
e);this.box.appendChild(b);e=b.offsetWidth;h(b);return e}})(M);(function(a){function D(){var q=a.defaultOptions.global,n,k=q.useUTC,v=k?"getUTC":"get",d=k?"setUTC":"set";a.Date=n=q.Date||h.Date;n.hcTimezoneOffset=k&&q.timezoneOffset;n.hcGetTimezoneOffset=k&&q.getTimezoneOffset;n.hcMakeTime=function(a,d,h,c,e,l){var g;k?(g=n.UTC.apply(0,arguments),g+=J(g)):g=(new n(a,d,f(h,1),f(c,0),f(e,0),f(l,0))).getTime();return g};F("Minutes Hours Day Date Month FullYear".split(" "),function(a){n["hcGet"+a]=v+
a});F("Milliseconds Seconds Minutes Hours Date Month FullYear".split(" "),function(a){n["hcSet"+a]=d+a})}var z=a.color,F=a.each,J=a.getTZOffset,m=a.merge,f=a.pick,h=a.win;a.defaultOptions={colors:"#7cb5ec #434348 #90ed7d #f7a35c #8085e9 #f15c80 #e4d354 #2b908f #f45b5b #91e8e1".split(" "),symbols:["circle","diamond","square","triangle","triangle-down"],lang:{loading:"Loading...",months:"January February March April May June July August September October November December".split(" "),shortMonths:"Jan Feb Mar Apr May Jun Jul Aug Sep Oct Nov Dec".split(" "),
weekdays:"Sunday Monday Tuesday Wednesday Thursday Friday Saturday".split(" "),decimalPoint:".",numericSymbols:"kMGTPE".split(""),resetZoom:"Reset zoom",resetZoomTitle:"Reset zoom level 1:1",thousandsSep:" "},global:{useUTC:!0,VMLRadialGradientURL:"http://code.highcharts.com/5.0.2/gfx/vml-radial-gradient.png"},chart:{borderRadius:0,defaultSeriesType:"line",ignoreHiddenSeries:!0,spacing:[10,10,15,10],resetZoomButton:{theme:{zIndex:20},position:{align:"right",x:-10,y:10}},width:null,height:null,borderColor:"#335cad",
backgroundColor:"#ffffff",plotBorderColor:"#cccccc"},title:{text:"Chart title",align:"center",margin:15,style:{color:"#333333",fontSize:"18px"},widthAdjust:-44},subtitle:{text:"",align:"center",style:{color:"#666666"},widthAdjust:-44},plotOptions:{},labels:{style:{position:"absolute",color:"#333333"}},legend:{enabled:!0,align:"center",layout:"horizontal",labelFormatter:function(){return this.name},borderColor:"#999999",borderRadius:0,navigation:{activeColor:"#003399",inactiveColor:"#cccccc"},itemStyle:{color:"#333333",
fontSize:"12px",fontWeight:"bold"},itemHoverStyle:{color:"#000000"},itemHiddenStyle:{color:"#cccccc"},shadow:!1,itemCheckboxStyle:{position:"absolute",width:"13px",height:"13px"},squareSymbol:!0,symbolPadding:5,verticalAlign:"bottom",x:0,y:0,title:{style:{fontWeight:"bold"}}},loading:{labelStyle:{fontWeight:"bold",position:"relative",top:"45%"},style:{position:"absolute",backgroundColor:"#ffffff",opacity:.5,textAlign:"center"}},tooltip:{enabled:!0,animation:a.svg,borderRadius:3,dateTimeLabelFormats:{millisecond:"%A, %b %e, %H:%M:%S.%L",
second:"%A, %b %e, %H:%M:%S",minute:"%A, %b %e, %H:%M",hour:"%A, %b %e, %H:%M",day:"%A, %b %e, %Y",week:"Week from %A, %b %e, %Y",month:"%B %Y",year:"%Y"},footerFormat:"",padding:8,snap:a.isTouchDevice?25:10,backgroundColor:z("#f7f7f7").setOpacity(.85).get(),borderWidth:1,headerFormat:'\x3cspan style\x3d"font-size: 10px"\x3e{point.key}\x3c/span\x3e\x3cbr/\x3e',pointFormat:'\x3cspan style\x3d"color:{point.color}"\x3e\u25cf\x3c/span\x3e {series.name}: \x3cb\x3e{point.y}\x3c/b\x3e\x3cbr/\x3e',shadow:!0,
style:{color:"#333333",cursor:"default",fontSize:"12px",pointerEvents:"none",whiteSpace:"nowrap"}},credits:{enabled:!0,href:"http://www.highcharts.com",position:{align:"right",x:-10,verticalAlign:"bottom",y:-5},style:{cursor:"pointer",color:"#999999",fontSize:"9px"},text:"Highcharts.com"}};a.setOptions=function(f){a.defaultOptions=m(!0,a.defaultOptions,f);D();return a.defaultOptions};a.getOptions=function(){return a.defaultOptions};a.defaultPlotOptions=a.defaultOptions.plotOptions;D()})(M);(function(a){var D=
a.arrayMax,z=a.arrayMin,F=a.defined,J=a.destroyObjectProperties,m=a.each,f=a.erase,h=a.merge,q=a.pick;a.PlotLineOrBand=function(a,k){this.axis=a;k&&(this.options=k,this.id=k.id)};a.PlotLineOrBand.prototype={render:function(){var a=this,k=a.axis,f=k.horiz,d=a.options,g=d.label,w=a.label,B=d.to,c=d.from,e=d.value,l=F(c)&&F(B),u=F(e),L=a.svgElem,b=!L,t=[],y,K=d.color,x=q(d.zIndex,0),m=d.events,t={"class":"highcharts-plot-"+(l?"band ":"line ")+(d.className||"")},r={},G=k.chart.renderer,H=l?"bands":"lines",
N=k.log2lin;k.isLog&&(c=N(c),B=N(B),e=N(e));u?(t={stroke:K,"stroke-width":d.width},d.dashStyle&&(t.dashstyle=d.dashStyle)):l&&(K&&(t.fill=K),d.borderWidth&&(t.stroke=d.borderColor,t["stroke-width"]=d.borderWidth));r.zIndex=x;H+="-"+x;(K=k[H])||(k[H]=K=G.g("plot-"+H).attr(r).add());b&&(a.svgElem=L=G.path().attr(t).add(K));if(u)t=k.getPlotLinePath(e,L.strokeWidth());else if(l)t=k.getPlotBandPath(c,B,d);else return;if(b&&t&&t.length){if(L.attr({d:t}),m)for(y in d=function(b){L.on(b,function(e){m[b].apply(a,
[e])})},m)d(y)}else L&&(t?(L.show(),L.animate({d:t})):(L.hide(),w&&(a.label=w=w.destroy())));g&&F(g.text)&&t&&t.length&&0<k.width&&0<k.height&&!t.flat?(g=h({align:f&&l&&"center",x:f?!l&&4:10,verticalAlign:!f&&l&&"middle",y:f?l?16:10:l?6:-4,rotation:f&&!l&&90},g),this.renderLabel(g,t,l,x)):w&&w.hide();return a},renderLabel:function(a,k,f,d){var g=this.label,h=this.axis.chart.renderer;g||(g={align:a.textAlign||a.align,rotation:a.rotation,"class":"highcharts-plot-"+(f?"band":"line")+"-label "+(a.className||
"")},g.zIndex=d,this.label=g=h.text(a.text,0,0,a.useHTML).attr(g).add(),g.css(a.style));d=[k[1],k[4],f?k[6]:k[1]];k=[k[2],k[5],f?k[7]:k[2]];f=z(d);h=z(k);g.align(a,!1,{x:f,y:h,width:D(d)-f,height:D(k)-h});g.show()},destroy:function(){f(this.axis.plotLinesAndBands,this);delete this.axis;J(this)}};a.AxisPlotLineOrBandExtension={getPlotBandPath:function(a,k){k=this.getPlotLinePath(k,null,null,!0);(a=this.getPlotLinePath(a,null,null,!0))&&k?(a.flat=a.toString()===k.toString(),a.push(k[4],k[5],k[1],k[2])):
a=null;return a},addPlotBand:function(a){return this.addPlotBandOrLine(a,"plotBands")},addPlotLine:function(a){return this.addPlotBandOrLine(a,"plotLines")},addPlotBandOrLine:function(f,k){var h=(new a.PlotLineOrBand(this,f)).render(),d=this.userOptions;h&&(k&&(d[k]=d[k]||[],d[k].push(f)),this.plotLinesAndBands.push(h));return h},removePlotBandOrLine:function(a){for(var k=this.plotLinesAndBands,h=this.options,d=this.userOptions,g=k.length;g--;)k[g].id===a&&k[g].destroy();m([h.plotLines||[],d.plotLines||
[],h.plotBands||[],d.plotBands||[]],function(d){for(g=d.length;g--;)d[g].id===a&&f(d,d[g])})}}})(M);(function(a){var D=a.correctFloat,z=a.defined,F=a.destroyObjectProperties,J=a.isNumber,m=a.merge,f=a.pick,h=a.stop,q=a.deg2rad;a.Tick=function(a,k,f,d){this.axis=a;this.pos=k;this.type=f||"";this.isNew=!0;f||d||this.addLabel()};a.Tick.prototype={addLabel:function(){var a=this.axis,k=a.options,h=a.chart,d=a.categories,g=a.names,w=this.pos,B=k.labels,c=a.tickPositions,e=w===c[0],l=w===c[c.length-1],g=
d?f(d[w],g[w],w):w,d=this.label,c=c.info,u;a.isDatetimeAxis&&c&&(u=k.dateTimeLabelFormats[c.higherRanks[w]||c.unitName]);this.isFirst=e;this.isLast=l;k=a.labelFormatter.call({axis:a,chart:h,isFirst:e,isLast:l,dateTimeLabelFormat:u,value:a.isLog?D(a.lin2log(g)):g});z(d)?d&&d.attr({text:k}):(this.labelLength=(this.label=d=z(k)&&B.enabled?h.renderer.text(k,0,0,B.useHTML).css(m(B.style)).add(a.labelGroup):null)&&d.getBBox().width,this.rotation=0)},getLabelSize:function(){return this.label?this.label.getBBox()[this.axis.horiz?
"height":"width"]:0},handleOverflow:function(a){var k=this.axis,h=a.x,d=k.chart.chartWidth,g=k.chart.spacing,w=f(k.labelLeft,Math.min(k.pos,g[3])),g=f(k.labelRight,Math.max(k.pos+k.len,d-g[1])),n=this.label,c=this.rotation,e={left:0,center:.5,right:1}[k.labelAlign],l=n.getBBox().width,u=k.getSlotWidth(),m=u,b=1,t,y={};if(c)0>c&&h-e*l<w?t=Math.round(h/Math.cos(c*q)-w):0<c&&h+e*l>g&&(t=Math.round((d-h)/Math.cos(c*q)));else if(d=h+(1-e)*l,h-e*l<w?m=a.x+m*(1-e)-w:d>g&&(m=g-a.x+m*e,b=-1),m=Math.min(u,
m),m<u&&"center"===k.labelAlign&&(a.x+=b*(u-m-e*(u-Math.min(l,m)))),l>m||k.autoRotation&&(n.styles||{}).width)t=m;t&&(y.width=t,(k.options.labels.style||{}).textOverflow||(y.textOverflow="ellipsis"),n.css(y))},getPosition:function(a,k,f,d){var g=this.axis,h=g.chart,n=d&&h.oldChartHeight||h.chartHeight;return{x:a?g.translate(k+f,null,null,d)+g.transB:g.left+g.offset+(g.opposite?(d&&h.oldChartWidth||h.chartWidth)-g.right-g.left:0),y:a?n-g.bottom+g.offset-(g.opposite?g.height:0):n-g.translate(k+f,null,
null,d)-g.transB}},getLabelPosition:function(a,k,f,d,g,h,B,c){var e=this.axis,l=e.transA,u=e.reversed,w=e.staggerLines,b=e.tickRotCorr||{x:0,y:0},t=g.y;z(t)||(t=0===e.side?f.rotation?-8:-f.getBBox().height:2===e.side?b.y+8:Math.cos(f.rotation*q)*(b.y-f.getBBox(!1,0).height/2));a=a+g.x+b.x-(h&&d?h*l*(u?-1:1):0);k=k+t-(h&&!d?h*l*(u?1:-1):0);w&&(f=B/(c||1)%w,e.opposite&&(f=w-f-1),k+=e.labelOffset/w*f);return{x:a,y:Math.round(k)}},getMarkPath:function(a,f,h,d,g,w){return w.crispLine(["M",a,f,"L",a+(g?
0:-h),f+(g?h:0)],d)},render:function(a,k,v){var d=this.axis,g=d.options,w=d.chart.renderer,n=d.horiz,c=this.type,e=this.label,l=this.pos,u=g.labels,q=this.gridLine,b=c?c+"Tick":"tick",t=d.tickSize(b),y=this.mark,K=!y,x=u.step,m={},r=!0,G=d.tickmarkOffset,H=this.getPosition(n,l,G,k),N=H.x,H=H.y,p=n&&N===d.pos+d.len||!n&&H===d.pos?-1:1,A=c?c+"Grid":"grid",P=g[A+"LineWidth"],O=g[A+"LineColor"],C=g[A+"LineDashStyle"],A=f(g[b+"Width"],!c&&d.isXAxis?1:0),b=g[b+"Color"];v=f(v,1);this.isActive=!0;q||(m.stroke=
O,m["stroke-width"]=P,C&&(m.dashstyle=C),c||(m.zIndex=1),k&&(m.opacity=0),this.gridLine=q=w.path().attr(m).addClass("highcharts-"+(c?c+"-":"")+"grid-line").add(d.gridGroup));if(!k&&q&&(l=d.getPlotLinePath(l+G,q.strokeWidth()*p,k,!0)))q[this.isNew?"attr":"animate"]({d:l,opacity:v});t&&(d.opposite&&(t[0]=-t[0]),K&&(this.mark=y=w.path().addClass("highcharts-"+(c?c+"-":"")+"tick").add(d.axisGroup),y.attr({stroke:b,"stroke-width":A})),y[K?"attr":"animate"]({d:this.getMarkPath(N,H,t[0],y.strokeWidth()*
p,n,w),opacity:v}));e&&J(N)&&(e.xy=H=this.getLabelPosition(N,H,e,n,u,G,a,x),this.isFirst&&!this.isLast&&!f(g.showFirstLabel,1)||this.isLast&&!this.isFirst&&!f(g.showLastLabel,1)?r=!1:!n||d.isRadial||u.step||u.rotation||k||0===v||this.handleOverflow(H),x&&a%x&&(r=!1),r&&J(H.y)?(H.opacity=v,e[this.isNew?"attr":"animate"](H)):(h(e),e.attr("y",-9999)),this.isNew=!1)},destroy:function(){F(this,this.axis)}}})(M);(function(a){var D=a.addEvent,z=a.animObject,F=a.arrayMax,J=a.arrayMin,m=a.AxisPlotLineOrBandExtension,
f=a.color,h=a.correctFloat,q=a.defaultOptions,n=a.defined,k=a.deg2rad,v=a.destroyObjectProperties,d=a.each,g=a.error,w=a.extend,B=a.fireEvent,c=a.format,e=a.getMagnitude,l=a.grep,u=a.inArray,L=a.isArray,b=a.isNumber,t=a.isString,y=a.merge,K=a.normalizeTickInterval,x=a.pick,I=a.PlotLineOrBand,r=a.removeEvent,G=a.splat,H=a.syncTimeout,N=a.Tick;a.Axis=function(){this.init.apply(this,arguments)};a.Axis.prototype={defaultOptions:{dateTimeLabelFormats:{millisecond:"%H:%M:%S.%L",second:"%H:%M:%S",minute:"%H:%M",
hour:"%H:%M",day:"%e. %b",week:"%e. %b",month:"%b '%y",year:"%Y"},endOnTick:!1,labels:{enabled:!0,style:{color:"#666666",cursor:"default",fontSize:"11px"},x:0},minPadding:.01,maxPadding:.01,minorTickLength:2,minorTickPosition:"outside",startOfWeek:1,startOnTick:!1,tickLength:10,tickmarkPlacement:"between",tickPixelInterval:100,tickPosition:"outside",title:{align:"middle",style:{color:"#666666"}},type:"linear",minorGridLineColor:"#f2f2f2",minorGridLineWidth:1,minorTickColor:"#999999",lineColor:"#ccd6eb",
lineWidth:1,gridLineColor:"#e6e6e6",tickColor:"#ccd6eb"},defaultYAxisOptions:{endOnTick:!0,tickPixelInterval:72,showLastLabel:!0,labels:{x:-8},maxPadding:.05,minPadding:.05,startOnTick:!0,title:{rotation:270,text:"Values"},stackLabels:{enabled:!1,formatter:function(){return a.numberFormat(this.total,-1)},style:{fontSize:"11px",fontWeight:"bold",color:"#000000",textShadow:"1px 1px contrast, -1px -1px contrast, -1px 1px contrast, 1px -1px contrast"}},gridLineWidth:1,lineWidth:0},defaultLeftAxisOptions:{labels:{x:-15},
title:{rotation:270}},defaultRightAxisOptions:{labels:{x:15},title:{rotation:90}},defaultBottomAxisOptions:{labels:{autoRotation:[-45],x:0},title:{rotation:0}},defaultTopAxisOptions:{labels:{autoRotation:[-45],x:0},title:{rotation:0}},init:function(a,b){var e=b.isX;this.chart=a;this.horiz=a.inverted?!e:e;this.isXAxis=e;this.coll=this.coll||(e?"xAxis":"yAxis");this.opposite=b.opposite;this.side=b.side||(this.horiz?this.opposite?0:2:this.opposite?1:3);this.setOptions(b);var c=this.options,p=c.type;
this.labelFormatter=c.labels.formatter||this.defaultLabelFormatter;this.userOptions=b;this.minPixelPadding=0;this.reversed=c.reversed;this.visible=!1!==c.visible;this.zoomEnabled=!1!==c.zoomEnabled;this.hasNames="category"===p||!0===c.categories;this.categories=c.categories||this.hasNames;this.names=this.names||[];this.isLog="logarithmic"===p;this.isDatetimeAxis="datetime"===p;this.isLinked=n(c.linkedTo);this.ticks={};this.labelEdge=[];this.minorTicks={};this.plotLinesAndBands=[];this.alternateBands=
{};this.len=0;this.minRange=this.userMinRange=c.minRange||c.maxZoom;this.range=c.range;this.offset=c.offset||0;this.stacks={};this.oldStacks={};this.stacksTouched=0;this.min=this.max=null;this.crosshair=x(c.crosshair,G(a.options.tooltip.crosshairs)[e?0:1],!1);var d;b=this.options.events;-1===u(this,a.axes)&&(e?a.axes.splice(a.xAxis.length,0,this):a.axes.push(this),a[this.coll].push(this));this.series=this.series||[];a.inverted&&e&&void 0===this.reversed&&(this.reversed=!0);this.removePlotLine=this.removePlotBand=
this.removePlotBandOrLine;for(d in b)D(this,d,b[d]);this.isLog&&(this.val2lin=this.log2lin,this.lin2val=this.lin2log)},setOptions:function(a){this.options=y(this.defaultOptions,"yAxis"===this.coll&&this.defaultYAxisOptions,[this.defaultTopAxisOptions,this.defaultRightAxisOptions,this.defaultBottomAxisOptions,this.defaultLeftAxisOptions][this.side],y(q[this.coll],a))},defaultLabelFormatter:function(){var b=this.axis,e=this.value,d=b.categories,l=this.dateTimeLabelFormat,g=q.lang.numericSymbols,r=g&&
g.length,u,f=b.options.labels.format,b=b.isLog?e:b.tickInterval;if(f)u=c(f,this);else if(d)u=e;else if(l)u=a.dateFormat(l,e);else if(r&&1E3<=b)for(;r--&&void 0===u;)d=Math.pow(1E3,r+1),b>=d&&0===10*e%d&&null!==g[r]&&0!==e&&(u=a.numberFormat(e/d,-1)+g[r]);void 0===u&&(u=1E4<=Math.abs(e)?a.numberFormat(e,-1):a.numberFormat(e,-1,void 0,""));return u},getSeriesExtremes:function(){var a=this,e=a.chart;a.hasVisibleSeries=!1;a.dataMin=a.dataMax=a.threshold=null;a.softThreshold=!a.isXAxis;a.buildStacks&&
a.buildStacks();d(a.series,function(c){if(c.visible||!e.options.chart.ignoreHiddenSeries){var p=c.options,d=p.threshold,A;a.hasVisibleSeries=!0;a.isLog&&0>=d&&(d=null);if(a.isXAxis)p=c.xData,p.length&&(c=J(p),b(c)||c instanceof Date||(p=l(p,function(a){return b(a)}),c=J(p)),a.dataMin=Math.min(x(a.dataMin,p[0]),c),a.dataMax=Math.max(x(a.dataMax,p[0]),F(p)));else if(c.getExtremes(),A=c.dataMax,c=c.dataMin,n(c)&&n(A)&&(a.dataMin=Math.min(x(a.dataMin,c),c),a.dataMax=Math.max(x(a.dataMax,A),A)),n(d)&&
(a.threshold=d),!p.softThreshold||a.isLog)a.softThreshold=!1}})},translate:function(a,e,c,d,l,g){var p=this.linkedParent||this,A=1,r=0,u=d?p.oldTransA:p.transA;d=d?p.oldMin:p.min;var E=p.minPixelPadding;l=(p.isOrdinal||p.isBroken||p.isLog&&l)&&p.lin2val;u||(u=p.transA);c&&(A*=-1,r=p.len);p.reversed&&(A*=-1,r-=A*(p.sector||p.len));e?(a=(a*A+r-E)/u+d,l&&(a=p.lin2val(a))):(l&&(a=p.val2lin(a)),"between"===g&&(g=.5),a=A*(a-d)*u+r+A*E+(b(g)?u*g*p.pointRange:0));return a},toPixels:function(a,b){return this.translate(a,
!1,!this.horiz,null,!0)+(b?0:this.pos)},toValue:function(a,b){return this.translate(a-(b?0:this.pos),!0,!this.horiz,null,!0)},getPlotLinePath:function(a,e,c,d,l){var p=this.chart,A=this.left,g=this.top,r,u,f=c&&p.oldChartHeight||p.chartHeight,k=c&&p.oldChartWidth||p.chartWidth,h;r=this.transB;var t=function(a,b,e){if(a<b||a>e)d?a=Math.min(Math.max(b,a),e):h=!0;return a};l=x(l,this.translate(a,null,null,c));a=c=Math.round(l+r);r=u=Math.round(f-l-r);b(l)?this.horiz?(r=g,u=f-this.bottom,a=c=t(a,A,A+
this.width)):(a=A,c=k-this.right,r=u=t(r,g,g+this.height)):h=!0;return h&&!d?null:p.renderer.crispLine(["M",a,r,"L",c,u],e||1)},getLinearTickPositions:function(a,e,c){var p,d=h(Math.floor(e/a)*a),A=h(Math.ceil(c/a)*a),l=[];if(e===c&&b(e))return[e];for(e=d;e<=A;){l.push(e);e=h(e+a);if(e===p)break;p=e}return l},getMinorTickPositions:function(){var a=this.options,b=this.tickPositions,e=this.minorTickInterval,c=[],d,l=this.pointRangePadding||0;d=this.min-l;var l=this.max+l,g=l-d;if(g&&g/e<this.len/3)if(this.isLog)for(l=
b.length,d=1;d<l;d++)c=c.concat(this.getLogTickPositions(e,b[d-1],b[d],!0));else if(this.isDatetimeAxis&&"auto"===a.minorTickInterval)c=c.concat(this.getTimeTicks(this.normalizeTimeTickInterval(e),d,l,a.startOfWeek));else for(b=d+(b[0]-d)%e;b<=l;b+=e)c.push(b);0!==c.length&&this.trimTicks(c,a.startOnTick,a.endOnTick);return c},adjustForMinRange:function(){var a=this.options,b=this.min,e=this.max,c,l=this.dataMax-this.dataMin>=this.minRange,g,r,u,f,k,h;this.isXAxis&&void 0===this.minRange&&!this.isLog&&
(n(a.min)||n(a.max)?this.minRange=null:(d(this.series,function(a){f=a.xData;for(r=k=a.xIncrement?1:f.length-1;0<r;r--)if(u=f[r]-f[r-1],void 0===g||u<g)g=u}),this.minRange=Math.min(5*g,this.dataMax-this.dataMin)));e-b<this.minRange&&(h=this.minRange,c=(h-e+b)/2,c=[b-c,x(a.min,b-c)],l&&(c[2]=this.isLog?this.log2lin(this.dataMin):this.dataMin),b=F(c),e=[b+h,x(a.max,b+h)],l&&(e[2]=this.isLog?this.log2lin(this.dataMax):this.dataMax),e=J(e),e-b<h&&(c[0]=e-h,c[1]=x(a.min,e-h),b=F(c)));this.min=b;this.max=
e},getClosest:function(){var a;this.categories?a=1:d(this.series,function(b){var e=b.closestPointRange;!b.noSharedTooltip&&n(e)&&(a=n(a)?Math.min(a,e):e)});return a},nameToX:function(a){var b=L(this.categories),e=b?this.categories:this.names,c=a.options.x,p;a.series.requireSorting=!1;n(c)||(c=!1===this.options.uniqueNames?a.series.autoIncrement():u(a.name,e));-1===c?b||(p=e.length):p=c;this.names[p]=a.name;return p},updateNames:function(){var a=this;0<this.names.length&&(this.names.length=0,this.minRange=
void 0,d(this.series||[],function(b){if(!b.points||b.isDirtyData)b.processData(),b.generatePoints();d(b.points,function(e,c){var p;e.options&&void 0===e.options.x&&(p=a.nameToX(e),p!==e.x&&(e.x=p,b.xData[c]=p))})}))},setAxisTranslation:function(a){var b=this,e=b.max-b.min,c=b.axisPointRange||0,p,l=0,g=0,r=b.linkedParent,u=!!b.categories,f=b.transA,h=b.isXAxis;if(h||u||c)r?(l=r.minPointOffset,g=r.pointRangePadding):(p=b.getClosest(),d(b.series,function(a){var e=u?1:h?x(a.options.pointRange,p,0):b.axisPointRange||
0;a=a.options.pointPlacement;c=Math.max(c,e);b.single||(l=Math.max(l,t(a)?0:e/2),g=Math.max(g,"on"===a?0:e))})),r=b.ordinalSlope&&p?b.ordinalSlope/p:1,b.minPointOffset=l*=r,b.pointRangePadding=g*=r,b.pointRange=Math.min(c,e),h&&(b.closestPointRange=p);a&&(b.oldTransA=f);b.translationSlope=b.transA=f=b.len/(e+g||1);b.transB=b.horiz?b.left:b.bottom;b.minPixelPadding=f*l},minFromRange:function(){return this.max-this.range},setTickInterval:function(a){var c=this,p=c.chart,l=c.options,r=c.isLog,u=c.log2lin,
f=c.isDatetimeAxis,k=c.isXAxis,t=c.isLinked,H=l.maxPadding,w=l.minPadding,y=l.tickInterval,G=l.tickPixelInterval,v=c.categories,q=c.threshold,m=c.softThreshold,I,L,N,z;f||v||t||this.getTickAmount();N=x(c.userMin,l.min);z=x(c.userMax,l.max);t?(c.linkedParent=p[c.coll][l.linkedTo],p=c.linkedParent.getExtremes(),c.min=x(p.min,p.dataMin),c.max=x(p.max,p.dataMax),l.type!==c.linkedParent.options.type&&g(11,1)):(!m&&n(q)&&(c.dataMin>=q?(I=q,w=0):c.dataMax<=q&&(L=q,H=0)),c.min=x(N,I,c.dataMin),c.max=x(z,
L,c.dataMax));r&&(!a&&0>=Math.min(c.min,x(c.dataMin,c.min))&&g(10,1),c.min=h(u(c.min),15),c.max=h(u(c.max),15));c.range&&n(c.max)&&(c.userMin=c.min=N=Math.max(c.min,c.minFromRange()),c.userMax=z=c.max,c.range=null);B(c,"foundExtremes");c.beforePadding&&c.beforePadding();c.adjustForMinRange();!(v||c.axisPointRange||c.usePercentage||t)&&n(c.min)&&n(c.max)&&(u=c.max-c.min)&&(!n(N)&&w&&(c.min-=u*w),!n(z)&&H&&(c.max+=u*H));b(l.floor)?c.min=Math.max(c.min,l.floor):b(l.softMin)&&(c.min=Math.min(c.min,l.softMin));
b(l.ceiling)?c.max=Math.min(c.max,l.ceiling):b(l.softMax)&&(c.max=Math.max(c.max,l.softMax));m&&n(c.dataMin)&&(q=q||0,!n(N)&&c.min<q&&c.dataMin>=q?c.min=q:!n(z)&&c.max>q&&c.dataMax<=q&&(c.max=q));c.tickInterval=c.min===c.max||void 0===c.min||void 0===c.max?1:t&&!y&&G===c.linkedParent.options.tickPixelInterval?y=c.linkedParent.tickInterval:x(y,this.tickAmount?(c.max-c.min)/Math.max(this.tickAmount-1,1):void 0,v?1:(c.max-c.min)*G/Math.max(c.len,G));k&&!a&&d(c.series,function(a){a.processData(c.min!==
c.oldMin||c.max!==c.oldMax)});c.setAxisTranslation(!0);c.beforeSetTickPositions&&c.beforeSetTickPositions();c.postProcessTickInterval&&(c.tickInterval=c.postProcessTickInterval(c.tickInterval));c.pointRange&&!y&&(c.tickInterval=Math.max(c.pointRange,c.tickInterval));a=x(l.minTickInterval,c.isDatetimeAxis&&c.closestPointRange);!y&&c.tickInterval<a&&(c.tickInterval=a);f||r||y||(c.tickInterval=K(c.tickInterval,null,e(c.tickInterval),x(l.allowDecimals,!(.5<c.tickInterval&&5>c.tickInterval&&1E3<c.max&&
9999>c.max)),!!this.tickAmount));this.tickAmount||(c.tickInterval=c.unsquish());this.setTickPositions()},setTickPositions:function(){var a=this.options,b,c=a.tickPositions,e=a.tickPositioner,d=a.startOnTick,l=a.endOnTick,g;this.tickmarkOffset=this.categories&&"between"===a.tickmarkPlacement&&1===this.tickInterval?.5:0;this.minorTickInterval="auto"===a.minorTickInterval&&this.tickInterval?this.tickInterval/5:a.minorTickInterval;this.tickPositions=b=c&&c.slice();!b&&(b=this.isDatetimeAxis?this.getTimeTicks(this.normalizeTimeTickInterval(this.tickInterval,
a.units),this.min,this.max,a.startOfWeek,this.ordinalPositions,this.closestPointRange,!0):this.isLog?this.getLogTickPositions(this.tickInterval,this.min,this.max):this.getLinearTickPositions(this.tickInterval,this.min,this.max),b.length>this.len&&(b=[b[0],b.pop()]),this.tickPositions=b,e&&(e=e.apply(this,[this.min,this.max])))&&(this.tickPositions=b=e);this.isLinked||(this.trimTicks(b,d,l),this.min===this.max&&n(this.min)&&!this.tickAmount&&(g=!0,this.min-=.5,this.max+=.5),this.single=g,c||e||this.adjustTickAmount())},
trimTicks:function(a,b,c){var e=a[0],d=a[a.length-1],p=this.minPointOffset||0;if(b)this.min=e;else for(;this.min-p>a[0];)a.shift();if(c)this.max=d;else for(;this.max+p<a[a.length-1];)a.pop();0===a.length&&n(e)&&a.push((d+e)/2)},alignToOthers:function(){var a={},b,c=this.options;!1!==this.chart.options.chart.alignTicks&&!1!==c.alignTicks&&d(this.chart[this.coll],function(c){var e=c.options,e=[c.horiz?e.left:e.top,e.width,e.height,e.pane].join();c.series.length&&(a[e]?b=!0:a[e]=1)});return b},getTickAmount:function(){var a=
this.options,b=a.tickAmount,c=a.tickPixelInterval;!n(a.tickInterval)&&this.len<c&&!this.isRadial&&!this.isLog&&a.startOnTick&&a.endOnTick&&(b=2);!b&&this.alignToOthers()&&(b=Math.ceil(this.len/c)+1);4>b&&(this.finalTickAmt=b,b=5);this.tickAmount=b},adjustTickAmount:function(){var a=this.tickInterval,b=this.tickPositions,c=this.tickAmount,e=this.finalTickAmt,d=b&&b.length;if(d<c){for(;b.length<c;)b.push(h(b[b.length-1]+a));this.transA*=(d-1)/(c-1);this.max=b[b.length-1]}else d>c&&(this.tickInterval*=
2,this.setTickPositions());if(n(e)){for(a=c=b.length;a--;)(3===e&&1===a%2||2>=e&&0<a&&a<c-1)&&b.splice(a,1);this.finalTickAmt=void 0}},setScale:function(){var a,b;this.oldMin=this.min;this.oldMax=this.max;this.oldAxisLength=this.len;this.setAxisSize();b=this.len!==this.oldAxisLength;d(this.series,function(b){if(b.isDirtyData||b.isDirty||b.xAxis.isDirty)a=!0});b||a||this.isLinked||this.forceRedraw||this.userMin!==this.oldUserMin||this.userMax!==this.oldUserMax||this.alignToOthers()?(this.resetStacks&&
this.resetStacks(),this.forceRedraw=!1,this.getSeriesExtremes(),this.setTickInterval(),this.oldUserMin=this.userMin,this.oldUserMax=this.userMax,this.isDirty||(this.isDirty=b||this.min!==this.oldMin||this.max!==this.oldMax)):this.cleanStacks&&this.cleanStacks()},setExtremes:function(a,b,c,e,l){var p=this,g=p.chart;c=x(c,!0);d(p.series,function(a){delete a.kdTree});l=w(l,{min:a,max:b});B(p,"setExtremes",l,function(){p.userMin=a;p.userMax=b;p.eventArgs=l;c&&g.redraw(e)})},zoom:function(a,b){var c=this.dataMin,
e=this.dataMax,d=this.options,p=Math.min(c,x(d.min,c)),d=Math.max(e,x(d.max,e));if(a!==this.min||b!==this.max)this.allowZoomOutside||(n(c)&&a<=p&&(a=p),n(e)&&b>=d&&(b=d)),this.displayBtn=void 0!==a||void 0!==b,this.setExtremes(a,b,!1,void 0,{trigger:"zoom"});return!0},setAxisSize:function(){var a=this.chart,b=this.options,c=b.offsetLeft||0,e=this.horiz,d=x(b.width,a.plotWidth-c+(b.offsetRight||0)),l=x(b.height,a.plotHeight),g=x(b.top,a.plotTop),b=x(b.left,a.plotLeft+c),c=/%$/;c.test(l)&&(l=Math.round(parseFloat(l)/
100*a.plotHeight));c.test(g)&&(g=Math.round(parseFloat(g)/100*a.plotHeight+a.plotTop));this.left=b;this.top=g;this.width=d;this.height=l;this.bottom=a.chartHeight-l-g;this.right=a.chartWidth-d-b;this.len=Math.max(e?d:l,0);this.pos=e?b:g},getExtremes:function(){var a=this.isLog,b=this.lin2log;return{min:a?h(b(this.min)):this.min,max:a?h(b(this.max)):this.max,dataMin:this.dataMin,dataMax:this.dataMax,userMin:this.userMin,userMax:this.userMax}},getThreshold:function(a){var b=this.isLog,c=this.lin2log,
e=b?c(this.min):this.min,b=b?c(this.max):this.max;null===a?a=e:e>a?a=e:b<a&&(a=b);return this.translate(a,0,1,0,1)},autoLabelAlign:function(a){a=(x(a,0)-90*this.side+720)%360;return 15<a&&165>a?"right":195<a&&345>a?"left":"center"},tickSize:function(a){var b=this.options,c=b[a+"Length"],e=x(b[a+"Width"],"tick"===a&&this.isXAxis?1:0);if(e&&c)return"inside"===b[a+"Position"]&&(c=-c),[c,e]},labelMetrics:function(){return this.chart.renderer.fontMetrics(this.options.labels.style&&this.options.labels.style.fontSize,
this.ticks[0]&&this.ticks[0].label)},unsquish:function(){var a=this.options.labels,b=this.horiz,c=this.tickInterval,e=c,l=this.len/(((this.categories?1:0)+this.max-this.min)/c),g,r=a.rotation,u=this.labelMetrics(),f,h=Number.MAX_VALUE,t,H=function(a){a/=l||1;a=1<a?Math.ceil(a):1;return a*c};b?(t=!a.staggerLines&&!a.step&&(n(r)?[r]:l<x(a.autoRotationLimit,80)&&a.autoRotation))&&d(t,function(a){var b;if(a===r||a&&-90<=a&&90>=a)f=H(Math.abs(u.h/Math.sin(k*a))),b=f+Math.abs(a/360),b<h&&(h=b,g=a,e=f)}):
a.step||(e=H(u.h));this.autoRotation=t;this.labelRotation=x(g,r);return e},getSlotWidth:function(){var a=this.chart,b=this.horiz,c=this.options.labels,e=Math.max(this.tickPositions.length-(this.categories?0:1),1),d=a.margin[3];return b&&2>(c.step||0)&&!c.rotation&&(this.staggerLines||1)*a.plotWidth/e||!b&&(d&&d-a.spacing[3]||.33*a.chartWidth)},renderUnsquish:function(){var a=this.chart,b=a.renderer,c=this.tickPositions,e=this.ticks,l=this.options.labels,g=this.horiz,r=this.getSlotWidth(),u=Math.max(1,
Math.round(r-2*(l.padding||5))),f={},h=this.labelMetrics(),k=l.style&&l.style.textOverflow,H,w=0,x,G;t(l.rotation)||(f.rotation=l.rotation||0);d(c,function(a){(a=e[a])&&a.labelLength>w&&(w=a.labelLength)});this.maxLabelLength=w;if(this.autoRotation)w>u&&w>h.h?f.rotation=this.labelRotation:this.labelRotation=0;else if(r&&(H={width:u+"px"},!k))for(H.textOverflow="clip",x=c.length;!g&&x--;)if(G=c[x],u=e[G].label)u.styles&&"ellipsis"===u.styles.textOverflow?u.css({textOverflow:"clip"}):e[G].labelLength>
r&&u.css({width:r+"px"}),u.getBBox().height>this.len/c.length-(h.h-h.f)&&(u.specCss={textOverflow:"ellipsis"});f.rotation&&(H={width:(w>.5*a.chartHeight?.33*a.chartHeight:a.chartHeight)+"px"},k||(H.textOverflow="ellipsis"));if(this.labelAlign=l.align||this.autoLabelAlign(this.labelRotation))f.align=this.labelAlign;d(c,function(a){var b=(a=e[a])&&a.label;b&&(b.attr(f),H&&b.css(y(H,b.specCss)),delete b.specCss,a.rotation=f.rotation)});this.tickRotCorr=b.rotCorr(h.b,this.labelRotation||0,0!==this.side)},
hasData:function(){return this.hasVisibleSeries||n(this.min)&&n(this.max)&&!!this.tickPositions},getOffset:function(){var a=this,b=a.chart,c=b.renderer,e=a.options,l=a.tickPositions,g=a.ticks,r=a.horiz,u=a.side,f=b.inverted?[1,0,3,2][u]:u,h,k,t=0,H,w=0,y=e.title,G=e.labels,K=0,v=a.opposite,q=b.axisOffset,b=b.clipOffset,m=[-1,1,1,-1][u],B,I=e.className,L=a.axisParent,z=this.tickSize("tick");h=a.hasData();a.showAxis=k=h||x(e.showEmpty,!0);a.staggerLines=a.horiz&&G.staggerLines;a.axisGroup||(a.gridGroup=
c.g("grid").attr({zIndex:e.gridZIndex||1}).addClass("highcharts-"+this.coll.toLowerCase()+"-grid "+(I||"")).add(L),a.axisGroup=c.g("axis").attr({zIndex:e.zIndex||2}).addClass("highcharts-"+this.coll.toLowerCase()+" "+(I||"")).add(L),a.labelGroup=c.g("axis-labels").attr({zIndex:G.zIndex||7}).addClass("highcharts-"+a.coll.toLowerCase()+"-labels "+(I||"")).add(L));if(h||a.isLinked)d(l,function(b){g[b]?g[b].addLabel():g[b]=new N(a,b)}),a.renderUnsquish(),!1===G.reserveSpace||0!==u&&2!==u&&{1:"left",3:"right"}[u]!==
a.labelAlign&&"center"!==a.labelAlign||d(l,function(a){K=Math.max(g[a].getLabelSize(),K)}),a.staggerLines&&(K*=a.staggerLines,a.labelOffset=K*(a.opposite?-1:1));else for(B in g)g[B].destroy(),delete g[B];y&&y.text&&!1!==y.enabled&&(a.axisTitle||((B=y.textAlign)||(B=(r?{low:"left",middle:"center",high:"right"}:{low:v?"right":"left",middle:"center",high:v?"left":"right"})[y.align]),a.axisTitle=c.text(y.text,0,0,y.useHTML).attr({zIndex:7,rotation:y.rotation||0,align:B}).addClass("highcharts-axis-title").css(y.style).add(a.axisGroup),
a.axisTitle.isNew=!0),k&&(t=a.axisTitle.getBBox()[r?"height":"width"],H=y.offset,w=n(H)?0:x(y.margin,r?5:10)),a.axisTitle[k?"show":"hide"](!0));a.renderLine();a.offset=m*x(e.offset,q[u]);a.tickRotCorr=a.tickRotCorr||{x:0,y:0};c=0===u?-a.labelMetrics().h:2===u?a.tickRotCorr.y:0;w=Math.abs(K)+w;K&&(w=w-c+m*(r?x(G.y,a.tickRotCorr.y+8*m):G.x));a.axisTitleMargin=x(H,w);q[u]=Math.max(q[u],a.axisTitleMargin+t+m*a.offset,w,h&&l.length&&z?z[0]:0);e=e.offset?0:2*Math.floor(a.axisLine.strokeWidth()/2);b[f]=
Math.max(b[f],e)},getLinePath:function(a){var b=this.chart,c=this.opposite,e=this.offset,d=this.horiz,l=this.left+(c?this.width:0)+e,e=b.chartHeight-this.bottom-(c?this.height:0)+e;c&&(a*=-1);return b.renderer.crispLine(["M",d?this.left:l,d?e:this.top,"L",d?b.chartWidth-this.right:l,d?e:b.chartHeight-this.bottom],a)},renderLine:function(){this.axisLine||(this.axisLine=this.chart.renderer.path().addClass("highcharts-axis-line").add(this.axisGroup),this.axisLine.attr({stroke:this.options.lineColor,
"stroke-width":this.options.lineWidth,zIndex:7}))},getTitlePosition:function(){var a=this.horiz,b=this.left,c=this.top,e=this.len,d=this.options.title,l=a?b:c,g=this.opposite,r=this.offset,u=d.x||0,f=d.y||0,h=this.chart.renderer.fontMetrics(d.style&&d.style.fontSize,this.axisTitle).f,e={low:l+(a?0:e),middle:l+e/2,high:l+(a?e:0)}[d.align],b=(a?c+this.height:b)+(a?1:-1)*(g?-1:1)*this.axisTitleMargin+(2===this.side?h:0);return{x:a?e+u:b+(g?this.width:0)+r+u,y:a?b+f-(g?this.height:0)+r:e+f}},render:function(){var a=
this,c=a.chart,e=c.renderer,l=a.options,g=a.isLog,r=a.lin2log,u=a.isLinked,f=a.tickPositions,h=a.axisTitle,k=a.ticks,t=a.minorTicks,w=a.alternateBands,y=l.stackLabels,x=l.alternateGridColor,G=a.tickmarkOffset,n=a.axisLine,K=c.hasRendered&&b(a.oldMin),v=a.showAxis,q=z(e.globalAnimation),m,B;a.labelEdge.length=0;a.overlap=!1;d([k,t,w],function(a){for(var b in a)a[b].isActive=!1});if(a.hasData()||u)a.minorTickInterval&&!a.categories&&d(a.getMinorTickPositions(),function(b){t[b]||(t[b]=new N(a,b,"minor"));
K&&t[b].isNew&&t[b].render(null,!0);t[b].render(null,!1,1)}),f.length&&(d(f,function(b,c){if(!u||b>=a.min&&b<=a.max)k[b]||(k[b]=new N(a,b)),K&&k[b].isNew&&k[b].render(c,!0,.1),k[b].render(c)}),G&&(0===a.min||a.single)&&(k[-1]||(k[-1]=new N(a,-1,null,!0)),k[-1].render(-1))),x&&d(f,function(b,e){B=void 0!==f[e+1]?f[e+1]+G:a.max-G;0===e%2&&b<a.max&&B<=a.max+(c.polar?-G:G)&&(w[b]||(w[b]=new I(a)),m=b+G,w[b].options={from:g?r(m):m,to:g?r(B):B,color:x},w[b].render(),w[b].isActive=!0)}),a._addedPlotLB||
(d((l.plotLines||[]).concat(l.plotBands||[]),function(b){a.addPlotBandOrLine(b)}),a._addedPlotLB=!0);d([k,t,w],function(a){var b,e,d=[],l=q.duration;for(b in a)a[b].isActive||(a[b].render(b,!1,0),a[b].isActive=!1,d.push(b));H(function(){for(e=d.length;e--;)a[d[e]]&&!a[d[e]].isActive&&(a[d[e]].destroy(),delete a[d[e]])},a!==w&&c.hasRendered&&l?l:0)});n&&(n[n.isPlaced?"animate":"attr"]({d:this.getLinePath(n.strokeWidth())}),n.isPlaced=!0,n[v?"show":"hide"](!0));h&&v&&(h[h.isNew?"attr":"animate"](a.getTitlePosition()),
h.isNew=!1);y&&y.enabled&&a.renderStackTotals();a.isDirty=!1},redraw:function(){this.visible&&(this.render(),d(this.plotLinesAndBands,function(a){a.render()}));d(this.series,function(a){a.isDirty=!0})},destroy:function(a){var b=this,c=b.stacks,e,l=b.plotLinesAndBands,g;a||r(b);for(e in c)v(c[e]),c[e]=null;d([b.ticks,b.minorTicks,b.alternateBands],function(a){v(a)});if(l)for(a=l.length;a--;)l[a].destroy();d("stackTotalGroup axisLine axisTitle axisGroup gridGroup labelGroup cross".split(" "),function(a){b[a]&&
(b[a]=b[a].destroy())});l="extKey hcEvents names series userMax userMin".split(" ");for(g in b)b.hasOwnProperty(g)&&-1===u(g,l)&&delete b[g]},drawCrosshair:function(a,b){var c,e=this.crosshair,d=x(e.snap,!0),l,g=this.cross;a||(a=this.cross&&this.cross.e);this.crosshair&&!1!==(n(b)||!d)?(d?n(b)&&(l=this.isXAxis?b.plotX:this.len-b.plotY):l=a&&(this.horiz?a.chartX-this.pos:this.len-a.chartY+this.pos),n(l)&&(c=this.getPlotLinePath(b&&(this.isXAxis?b.x:x(b.stackY,b.y)),null,null,null,l)||null),n(c)?(b=
this.categories&&!this.isRadial,g||(this.cross=g=this.chart.renderer.path().addClass("highcharts-crosshair highcharts-crosshair-"+(b?"category ":"thin ")+e.className).attr({zIndex:x(e.zIndex,2)}).add(),g.attr({stroke:e.color||(b?f("#ccd6eb").setOpacity(.25).get():"#cccccc"),"stroke-width":x(e.width,1)}),e.dashStyle&&g.attr({dashstyle:e.dashStyle})),g.show().attr({d:c}),b&&!e.width&&g.attr({"stroke-width":this.transA}),this.cross.e=a):this.hideCrosshair()):this.hideCrosshair()},hideCrosshair:function(){this.cross&&
this.cross.hide()}};w(a.Axis.prototype,m)})(M);(function(a){var D=a.Axis,z=a.Date,F=a.dateFormat,J=a.defaultOptions,m=a.defined,f=a.each,h=a.extend,q=a.getMagnitude,n=a.getTZOffset,k=a.normalizeTickInterval,v=a.pick,d=a.timeUnits;D.prototype.getTimeTicks=function(a,k,q,c){var e=[],l={},g=J.global.useUTC,w,b=new z(k-n(k)),t,y=z.hcMakeTime,K=a.unitRange,x=a.count,B;if(m(k)){b[z.hcSetMilliseconds](K>=d.second?0:x*Math.floor(b.getMilliseconds()/x));if(K>=d.second)b[z.hcSetSeconds](K>=d.minute?0:x*Math.floor(b.getSeconds()/
x));if(K>=d.minute)b[z.hcSetMinutes](K>=d.hour?0:x*Math.floor(b[z.hcGetMinutes]()/x));K>=d.hour&&(b[z.hcSetHours](K>=d.day?0:x*Math.floor(b[z.hcGetHours]()/x)),t=b[z.hcGetHours]());if(K>=d.day)b[z.hcSetDate](K>=d.month?1:x*Math.floor(b[z.hcGetDate]()/x));K>=d.month&&(b[z.hcSetMonth](K>=d.year?0:x*Math.floor(b[z.hcGetMonth]()/x)),w=b[z.hcGetFullYear]());if(K>=d.year)b[z.hcSetFullYear](w-w%x);if(K===d.week)b[z.hcSetDate](b[z.hcGetDate]()-b[z.hcGetDay]()+v(c,1));c=1;if(z.hcTimezoneOffset||z.hcGetTimezoneOffset)B=
(!g||!!z.hcGetTimezoneOffset)&&(q-k>4*d.month||n(k)!==n(q)),b=b.getTime(),b=new z(b+n(b));w=b[z.hcGetFullYear]();k=b.getTime();g=b[z.hcGetMonth]();for(b=b[z.hcGetDate]();k<q;)e.push(k),k=K===d.year?y(w+c*x,0):K===d.month?y(w,g+c*x):!B||K!==d.day&&K!==d.week?B&&K===d.hour?y(w,g,b,t+c*x):k+K*x:y(w,g,b+c*x*(K===d.day?1:7)),c++;e.push(k);K<=d.hour&&f(e,function(a){"000000000"===F("%H%M%S%L",a)&&(l[a]="day")})}e.info=h(a,{higherRanks:l,totalRange:K*x});return e};D.prototype.normalizeTimeTickInterval=function(a,
f){var g=f||[["millisecond",[1,2,5,10,20,25,50,100,200,500]],["second",[1,2,5,10,15,30]],["minute",[1,2,5,10,15,30]],["hour",[1,2,3,4,6,8,12]],["day",[1,2]],["week",[1,2]],["month",[1,2,3,4,6]],["year",null]];f=g[g.length-1];var c=d[f[0]],e=f[1],l;for(l=0;l<g.length&&!(f=g[l],c=d[f[0]],e=f[1],g[l+1]&&a<=(c*e[e.length-1]+d[g[l+1][0]])/2);l++);c===d.year&&a<5*c&&(e=[1,2,5]);a=k(a/c,e,"year"===f[0]?Math.max(q(a/c),1):1);return{unitRange:c,count:a,unitName:f[0]}}})(M);(function(a){var D=a.Axis,z=a.getMagnitude,
F=a.map,J=a.normalizeTickInterval,m=a.pick;D.prototype.getLogTickPositions=function(a,h,q,n){var f=this.options,v=this.len,d=this.lin2log,g=this.log2lin,w=[];n||(this._minorAutoInterval=null);if(.5<=a)a=Math.round(a),w=this.getLinearTickPositions(a,h,q);else if(.08<=a)for(var v=Math.floor(h),B,c,e,l,u,f=.3<a?[1,2,4]:.15<a?[1,2,4,6,8]:[1,2,3,4,5,6,7,8,9];v<q+1&&!u;v++)for(c=f.length,B=0;B<c&&!u;B++)e=g(d(v)*f[B]),e>h&&(!n||l<=q)&&void 0!==l&&w.push(l),l>q&&(u=!0),l=e;else h=d(h),q=d(q),a=f[n?"minorTickInterval":
"tickInterval"],a=m("auto"===a?null:a,this._minorAutoInterval,f.tickPixelInterval/(n?5:1)*(q-h)/((n?v/this.tickPositions.length:v)||1)),a=J(a,null,z(a)),w=F(this.getLinearTickPositions(a,h,q),g),n||(this._minorAutoInterval=a/5);n||(this.tickInterval=a);return w};D.prototype.log2lin=function(a){return Math.log(a)/Math.LN10};D.prototype.lin2log=function(a){return Math.pow(10,a)}})(M);(function(a){var D=a.dateFormat,z=a.each,F=a.extend,J=a.format,m=a.isNumber,f=a.map,h=a.merge,q=a.pick,n=a.splat,k=a.stop,
v=a.syncTimeout,d=a.timeUnits;a.Tooltip=function(){this.init.apply(this,arguments)};a.Tooltip.prototype={init:function(a,d){this.chart=a;this.options=d;this.crosshairs=[];this.now={x:0,y:0};this.isHidden=!0;this.split=d.split&&!a.inverted;this.shared=d.shared||this.split},cleanSplit:function(a){z(this.chart.series,function(d){var g=d&&d.tt;g&&(!g.isActive||a?d.tt=g.destroy():g.isActive=!1)})},getLabel:function(){var a=this.chart.renderer,d=this.options;this.label||(this.split?this.label=a.g("tooltip"):
(this.label=a.label("",0,0,d.shape||"callout",null,null,d.useHTML,null,"tooltip").attr({padding:d.padding,r:d.borderRadius}),this.label.attr({fill:d.backgroundColor,"stroke-width":d.borderWidth}).css(d.style).shadow(d.shadow)),this.label.attr({zIndex:8}).add());return this.label},update:function(a){this.destroy();this.init(this.chart,h(!0,this.options,a))},destroy:function(){this.label&&(this.label=this.label.destroy());this.split&&this.tt&&(this.cleanSplit(this.chart,!0),this.tt=this.tt.destroy());
clearTimeout(this.hideTimer);clearTimeout(this.tooltipTimeout)},move:function(a,d,f,c){var e=this,l=e.now,g=!1!==e.options.animation&&!e.isHidden&&(1<Math.abs(a-l.x)||1<Math.abs(d-l.y)),h=e.followPointer||1<e.len;F(l,{x:g?(2*l.x+a)/3:a,y:g?(l.y+d)/2:d,anchorX:h?void 0:g?(2*l.anchorX+f)/3:f,anchorY:h?void 0:g?(l.anchorY+c)/2:c});e.getLabel().attr(l);g&&(clearTimeout(this.tooltipTimeout),this.tooltipTimeout=setTimeout(function(){e&&e.move(a,d,f,c)},32))},hide:function(a){var d=this;clearTimeout(this.hideTimer);
a=q(a,this.options.hideDelay,500);this.isHidden||(this.hideTimer=v(function(){d.getLabel()[a?"fadeOut":"hide"]();d.isHidden=!0},a))},getAnchor:function(a,d){var g,c=this.chart,e=c.inverted,l=c.plotTop,u=c.plotLeft,h=0,b=0,k,y;a=n(a);g=a[0].tooltipPos;this.followPointer&&d&&(void 0===d.chartX&&(d=c.pointer.normalize(d)),g=[d.chartX-c.plotLeft,d.chartY-l]);g||(z(a,function(a){k=a.series.yAxis;y=a.series.xAxis;h+=a.plotX+(!e&&y?y.left-u:0);b+=(a.plotLow?(a.plotLow+a.plotHigh)/2:a.plotY)+(!e&&k?k.top-
l:0)}),h/=a.length,b/=a.length,g=[e?c.plotWidth-b:h,this.shared&&!e&&1<a.length&&d?d.chartY-l:e?c.plotHeight-h:b]);return f(g,Math.round)},getPosition:function(a,d,f){var c=this.chart,e=this.distance,l={},g=f.h||0,h,b=["y",c.chartHeight,d,f.plotY+c.plotTop,c.plotTop,c.plotTop+c.plotHeight],k=["x",c.chartWidth,a,f.plotX+c.plotLeft,c.plotLeft,c.plotLeft+c.plotWidth],y=!this.followPointer&&q(f.ttBelow,!c.inverted===!!f.negative),n=function(a,b,c,d,r,u){var p=c<d-e,f=d+e+c<b,h=d-e-c;d+=e;if(y&&f)l[a]=
d;else if(!y&&p)l[a]=h;else if(p)l[a]=Math.min(u-c,0>h-g?h:h-g);else if(f)l[a]=Math.max(r,d+g+c>b?d:d+g);else return!1},x=function(a,b,c,d){var g;d<e||d>b-e?g=!1:l[a]=d<c/2?1:d>b-c/2?b-c-2:d-c/2;return g},w=function(a){var c=b;b=k;k=c;h=a},r=function(){!1!==n.apply(0,b)?!1!==x.apply(0,k)||h||(w(!0),r()):h?l.x=l.y=0:(w(!0),r())};(c.inverted||1<this.len)&&w();r();return l},defaultFormatter:function(a){var d=this.points||n(this),g;g=[a.tooltipFooterHeaderFormatter(d[0])];g=g.concat(a.bodyFormatter(d));
g.push(a.tooltipFooterHeaderFormatter(d[0],!0));return g},refresh:function(a,d){var g=this.chart,c=this.getLabel(),e=this.options,l,u,f={},b,h=[];b=e.formatter||this.defaultFormatter;var f=g.hoverPoints,y=this.shared;clearTimeout(this.hideTimer);this.followPointer=n(a)[0].series.tooltipOptions.followPointer;u=this.getAnchor(a,d);d=u[0];l=u[1];!y||a.series&&a.series.noSharedTooltip?f=a.getLabelConfig():(g.hoverPoints=a,f&&z(f,function(a){a.setState()}),z(a,function(a){a.setState("hover");h.push(a.getLabelConfig())}),
f={x:a[0].category,y:a[0].y},f.points=h,this.len=h.length,a=a[0]);b=b.call(f,this);f=a.series;this.distance=q(f.tooltipOptions.distance,16);!1===b?this.hide():(this.isHidden&&(k(c),c.attr({opacity:1}).show()),this.split?this.renderSplit(b,g.hoverPoints):(c.attr({text:b.join?b.join(""):b}),c.removeClass(/highcharts-color-[\d]+/g).addClass("highcharts-color-"+q(a.colorIndex,f.colorIndex)),c.attr({stroke:e.borderColor||a.color||f.color||"#666666"}),this.updatePosition({plotX:d,plotY:l,negative:a.negative,
ttBelow:a.ttBelow,h:u[2]||0})),this.isHidden=!1)},renderSplit:function(d,f){var g=this,c=[],e=this.chart,l=e.renderer,u=!0,h=this.options,b,k=this.getLabel();z(d.slice(0,d.length-1),function(a,d){d=f[d-1]||{isHeader:!0,plotX:f[0].plotX};var t=d.series||g,y=t.tt,r=d.series||{},G="highcharts-color-"+q(d.colorIndex,r.colorIndex,"none");y||(t.tt=y=l.label(null,null,null,d.isHeader&&"callout").addClass("highcharts-tooltip-box "+G).attr({padding:h.padding,r:h.borderRadius,fill:h.backgroundColor,stroke:d.color||
r.color||"#333333","stroke-width":h.borderWidth}).add(k),d.series&&(y.connector=l.path().addClass("highcharts-tooltip-connector "+G).attr({"stroke-width":r.options.lineWidth||2,stroke:d.color||r.color||"#666666"}).add(y)));y.isActive=!0;y.attr({text:a});a=y.getBBox();r=a.width+y.strokeWidth();d.isHeader?(b=a.height,r=Math.max(0,Math.min(d.plotX+e.plotLeft-r/2,e.chartWidth-r))):r=d.plotX+e.plotLeft-q(h.distance,16)-r;0>r&&(u=!1);a=(d.series&&d.series.yAxis&&d.series.yAxis.pos)+(d.plotY||0);a-=e.plotTop;
c.push({target:d.isHeader?e.plotHeight+b:a,rank:d.isHeader?1:0,size:t.tt.getBBox().height+1,point:d,x:r,tt:y})});this.cleanSplit();a.distribute(c,e.plotHeight+b);z(c,function(a){var b=a.point,c=a.tt,d;d={visibility:void 0===a.pos?"hidden":"inherit",x:u||b.isHeader?a.x:b.plotX+e.plotLeft+q(h.distance,16),y:a.pos+e.plotTop};b.isHeader&&(d.anchorX=b.plotX+e.plotLeft,d.anchorY=d.y-100);c.attr(d);b.isHeader||c.connector.attr({d:["M",b.plotX+e.plotLeft-d.x,b.plotY+b.series.yAxis.pos-d.y,"L",(u?-1:1)*q(h.distance,
16)+b.plotX+e.plotLeft-d.x,a.pos+e.plotTop+c.getBBox().height/2-d.y]})})},updatePosition:function(a){var d=this.chart,g=this.getLabel(),g=(this.options.positioner||this.getPosition).call(this,g.width,g.height,a);this.move(Math.round(g.x),Math.round(g.y||0),a.plotX+d.plotLeft,a.plotY+d.plotTop)},getXDateFormat:function(a,f,h){var c;f=f.dateTimeLabelFormats;var e=h&&h.closestPointRange,l,g={millisecond:15,second:12,minute:9,hour:6,day:3},k,b="millisecond";if(e){k=D("%m-%d %H:%M:%S.%L",a.x);for(l in d){if(e===
d.week&&+D("%w",a.x)===h.options.startOfWeek&&"00:00:00.000"===k.substr(6)){l="week";break}if(d[l]>e){l=b;break}if(g[l]&&k.substr(g[l])!=="01-01 00:00:00.000".substr(g[l]))break;"week"!==l&&(b=l)}l&&(c=f[l])}else c=f.day;return c||f.year},tooltipFooterHeaderFormatter:function(a,d){var g=d?"footer":"header";d=a.series;var c=d.tooltipOptions,e=c.xDateFormat,l=d.xAxis,u=l&&"datetime"===l.options.type&&m(a.key),g=c[g+"Format"];u&&!e&&(e=this.getXDateFormat(a,c,l));u&&e&&(g=g.replace("{point.key}","{point.key:"+
e+"}"));return J(g,{point:a,series:d})},bodyFormatter:function(a){return f(a,function(a){var d=a.series.tooltipOptions;return(d.pointFormatter||a.point.tooltipFormatter).call(a.point,d.pointFormat)})}}})(M);(function(a){var D=a.addEvent,z=a.attr,F=a.charts,J=a.color,m=a.css,f=a.defined,h=a.doc,q=a.each,n=a.extend,k=a.fireEvent,v=a.offset,d=a.pick,g=a.removeEvent,w=a.splat,B=a.Tooltip,c=a.win;a.Pointer=function(a,c){this.init(a,c)};a.Pointer.prototype={init:function(a,c){this.options=c;this.chart=
a;this.runChartClick=c.chart.events&&!!c.chart.events.click;this.pinchDown=[];this.lastValidTouch={};B&&c.tooltip.enabled&&(a.tooltip=new B(a,c.tooltip),this.followTouchMove=d(c.tooltip.followTouchMove,!0));this.setDOMEvents()},zoomOption:function(){var a=this.chart,c=a.options.chart.zoomType,d=/x/.test(c),c=/y/.test(c),a=a.inverted;this.zoomX=d;this.zoomY=c;this.zoomHor=d&&!a||c&&a;this.zoomVert=c&&!a||d&&a;this.hasZoom=d||c},normalize:function(a,d){var e,l;a=a||c.event;a.target||(a.target=a.srcElement);
l=a.touches?a.touches.length?a.touches.item(0):a.changedTouches[0]:a;d||(this.chartPosition=d=v(this.chart.container));void 0===l.pageX?(e=Math.max(a.x,a.clientX-d.left),d=a.y):(e=l.pageX-d.left,d=l.pageY-d.top);return n(a,{chartX:Math.round(e),chartY:Math.round(d)})},getCoordinates:function(a){var c={xAxis:[],yAxis:[]};q(this.chart.axes,function(e){c[e.isXAxis?"xAxis":"yAxis"].push({axis:e,value:e.toValue(a[e.horiz?"chartX":"chartY"])})});return c},runPointActions:function(c){var e=this.chart,g=
e.series,f=e.tooltip,b=f?f.shared:!1,k=!0,y=e.hoverPoint,n=e.hoverSeries,x,v,r,G=[],H;if(!b&&!n)for(x=0;x<g.length;x++)if(g[x].directTouch||!g[x].options.stickyTracking)g=[];n&&(b?n.noSharedTooltip:n.directTouch)&&y?G=[y]:(b||!n||n.options.stickyTracking||(g=[n]),q(g,function(a){v=a.noSharedTooltip&&b;r=!b&&a.directTouch;a.visible&&!v&&!r&&d(a.options.enableMouseTracking,!0)&&(H=a.searchPoint(c,!v&&1===a.kdDimensions))&&H.series&&G.push(H)}),G.sort(function(a,c){var e=a.distX-c.distX,d=a.dist-c.dist;
return 0!==e&&b?e:0!==d?d:a.series.group.zIndex>c.series.group.zIndex?-1:1}));if(b)for(x=G.length;x--;)(G[x].x!==G[0].x||G[x].series.noSharedTooltip)&&G.splice(x,1);if(G[0]&&(G[0]!==this.prevKDPoint||f&&f.isHidden)){if(b&&!G[0].series.noSharedTooltip){for(x=0;x<G.length;x++)G[x].onMouseOver(c,G[x]!==(n&&n.directTouch&&y||G[0]));G.length&&f&&f.refresh(G.sort(function(a,b){return a.series.index-b.series.index}),c)}else if(f&&f.refresh(G[0],c),!n||!n.directTouch)G[0].onMouseOver(c);this.prevKDPoint=
G[0];k=!1}k&&(g=n&&n.tooltipOptions.followPointer,f&&g&&!f.isHidden&&(g=f.getAnchor([{}],c),f.updatePosition({plotX:g[0],plotY:g[1]})));this._onDocumentMouseMove||(this._onDocumentMouseMove=function(b){if(F[a.hoverChartIndex])F[a.hoverChartIndex].pointer.onDocumentMouseMove(b)},D(h,"mousemove",this._onDocumentMouseMove));q(b?G:[d(y,G[0])],function(a){q(e.axes,function(b){(!a||a.series&&a.series[b.coll]===b)&&b.drawCrosshair(c,a)})})},reset:function(a,c){var e=this.chart,d=e.hoverSeries,b=e.hoverPoint,
l=e.hoverPoints,f=e.tooltip,k=f&&f.shared?l:b;a&&k&&q(w(k),function(b){b.series.isCartesian&&void 0===b.plotX&&(a=!1)});if(a)f&&k&&(f.refresh(k),b&&(b.setState(b.state,!0),q(e.axes,function(a){a.crosshair&&a.drawCrosshair(null,b)})));else{if(b)b.onMouseOut();l&&q(l,function(a){a.setState()});if(d)d.onMouseOut();f&&f.hide(c);this._onDocumentMouseMove&&(g(h,"mousemove",this._onDocumentMouseMove),this._onDocumentMouseMove=null);q(e.axes,function(a){a.hideCrosshair()});this.hoverX=this.prevKDPoint=e.hoverPoints=
e.hoverPoint=null}},scaleGroups:function(a,c){var e=this.chart,d;q(e.series,function(b){d=a||b.getPlotBox();b.xAxis&&b.xAxis.zoomEnabled&&b.group&&(b.group.attr(d),b.markerGroup&&(b.markerGroup.attr(d),b.markerGroup.clip(c?e.clipRect:null)),b.dataLabelsGroup&&b.dataLabelsGroup.attr(d))});e.clipRect.attr(c||e.clipBox)},dragStart:function(a){var c=this.chart;c.mouseIsDown=a.type;c.cancelClick=!1;c.mouseDownX=this.mouseDownX=a.chartX;c.mouseDownY=this.mouseDownY=a.chartY},drag:function(a){var c=this.chart,
e=c.options.chart,d=a.chartX,b=a.chartY,g=this.zoomHor,f=this.zoomVert,h=c.plotLeft,k=c.plotTop,n=c.plotWidth,r=c.plotHeight,G,H=this.selectionMarker,v=this.mouseDownX,p=this.mouseDownY,q=e.panKey&&a[e.panKey+"Key"];H&&H.touch||(d<h?d=h:d>h+n&&(d=h+n),b<k?b=k:b>k+r&&(b=k+r),this.hasDragged=Math.sqrt(Math.pow(v-d,2)+Math.pow(p-b,2)),10<this.hasDragged&&(G=c.isInsidePlot(v-h,p-k),c.hasCartesianSeries&&(this.zoomX||this.zoomY)&&G&&!q&&!H&&(this.selectionMarker=H=c.renderer.rect(h,k,g?1:n,f?1:r,0).attr({fill:e.selectionMarkerFill||
J("#335cad").setOpacity(.25).get(),"class":"highcharts-selection-marker",zIndex:7}).add()),H&&g&&(d-=v,H.attr({width:Math.abs(d),x:(0<d?0:d)+v})),H&&f&&(d=b-p,H.attr({height:Math.abs(d),y:(0<d?0:d)+p})),G&&!H&&e.panning&&c.pan(a,e.panning)))},drop:function(a){var c=this,e=this.chart,d=this.hasPinched;if(this.selectionMarker){var b={originalEvent:a,xAxis:[],yAxis:[]},g=this.selectionMarker,h=g.attr?g.attr("x"):g.x,v=g.attr?g.attr("y"):g.y,x=g.attr?g.attr("width"):g.width,w=g.attr?g.attr("height"):
g.height,r;if(this.hasDragged||d)q(e.axes,function(e){if(e.zoomEnabled&&f(e.min)&&(d||c[{xAxis:"zoomX",yAxis:"zoomY"}[e.coll]])){var l=e.horiz,g="touchend"===a.type?e.minPixelPadding:0,p=e.toValue((l?h:v)+g),l=e.toValue((l?h+x:v+w)-g);b[e.coll].push({axis:e,min:Math.min(p,l),max:Math.max(p,l)});r=!0}}),r&&k(e,"selection",b,function(a){e.zoom(n(a,d?{animation:!1}:null))});this.selectionMarker=this.selectionMarker.destroy();d&&this.scaleGroups()}e&&(m(e.container,{cursor:e._cursor}),e.cancelClick=10<
this.hasDragged,e.mouseIsDown=this.hasDragged=this.hasPinched=!1,this.pinchDown=[])},onContainerMouseDown:function(a){a=this.normalize(a);this.zoomOption();a.preventDefault&&a.preventDefault();this.dragStart(a)},onDocumentMouseUp:function(c){F[a.hoverChartIndex]&&F[a.hoverChartIndex].pointer.drop(c)},onDocumentMouseMove:function(a){var c=this.chart,e=this.chartPosition;a=this.normalize(a,e);!e||this.inClass(a.target,"highcharts-tracker")||c.isInsidePlot(a.chartX-c.plotLeft,a.chartY-c.plotTop)||this.reset()},
onContainerMouseLeave:function(c){var e=F[a.hoverChartIndex];e&&(c.relatedTarget||c.toElement)&&(e.pointer.reset(),e.pointer.chartPosition=null)},onContainerMouseMove:function(c){var e=this.chart;f(a.hoverChartIndex)&&F[a.hoverChartIndex]&&F[a.hoverChartIndex].mouseIsDown||(a.hoverChartIndex=e.index);c=this.normalize(c);c.returnValue=!1;"mousedown"===e.mouseIsDown&&this.drag(c);!this.inClass(c.target,"highcharts-tracker")&&!e.isInsidePlot(c.chartX-e.plotLeft,c.chartY-e.plotTop)||e.openMenu||this.runPointActions(c)},
inClass:function(a,c){for(var e;a;){if(e=z(a,"class")){if(-1!==e.indexOf(c))return!0;if(-1!==e.indexOf("highcharts-container"))return!1}a=a.parentNode}},onTrackerMouseOut:function(a){var c=this.chart.hoverSeries;a=a.relatedTarget||a.toElement;if(!(!c||!a||c.options.stickyTracking||this.inClass(a,"highcharts-tooltip")||this.inClass(a,"highcharts-series-"+c.index)&&this.inClass(a,"highcharts-tracker")))c.onMouseOut()},onContainerClick:function(a){var c=this.chart,e=c.hoverPoint,d=c.plotLeft,b=c.plotTop;
a=this.normalize(a);c.cancelClick||(e&&this.inClass(a.target,"highcharts-tracker")?(k(e.series,"click",n(a,{point:e})),c.hoverPoint&&e.firePointEvent("click",a)):(n(a,this.getCoordinates(a)),c.isInsidePlot(a.chartX-d,a.chartY-b)&&k(c,"click",a)))},setDOMEvents:function(){var c=this,d=c.chart.container;d.onmousedown=function(a){c.onContainerMouseDown(a)};d.onmousemove=function(a){c.onContainerMouseMove(a)};d.onclick=function(a){c.onContainerClick(a)};D(d,"mouseleave",c.onContainerMouseLeave);1===a.chartCount&&
D(h,"mouseup",c.onDocumentMouseUp);a.hasTouch&&(d.ontouchstart=function(a){c.onContainerTouchStart(a)},d.ontouchmove=function(a){c.onContainerTouchMove(a)},1===a.chartCount&&D(h,"touchend",c.onDocumentTouchEnd))},destroy:function(){var c;g(this.chart.container,"mouseleave",this.onContainerMouseLeave);a.chartCount||(g(h,"mouseup",this.onDocumentMouseUp),g(h,"touchend",this.onDocumentTouchEnd));clearInterval(this.tooltipTimeout);for(c in this)this[c]=null}}})(M);(function(a){var D=a.charts,z=a.each,
F=a.extend,J=a.map,m=a.noop,f=a.pick;F(a.Pointer.prototype,{pinchTranslate:function(a,f,n,k,v,d){(this.zoomHor||this.pinchHor)&&this.pinchTranslateDirection(!0,a,f,n,k,v,d);(this.zoomVert||this.pinchVert)&&this.pinchTranslateDirection(!1,a,f,n,k,v,d)},pinchTranslateDirection:function(a,f,n,k,v,d,g,w){var h=this.chart,c=a?"x":"y",e=a?"X":"Y",l="chart"+e,u=a?"width":"height",q=h["plot"+(a?"Left":"Top")],b,t,y=w||1,m=h.inverted,x=h.bounds[a?"h":"v"],I=1===f.length,r=f[0][l],G=n[0][l],H=!I&&f[1][l],N=
!I&&n[1][l],p;n=function(){!I&&20<Math.abs(r-H)&&(y=w||Math.abs(G-N)/Math.abs(r-H));t=(q-G)/y+r;b=h["plot"+(a?"Width":"Height")]/y};n();f=t;f<x.min?(f=x.min,p=!0):f+b>x.max&&(f=x.max-b,p=!0);p?(G-=.8*(G-g[c][0]),I||(N-=.8*(N-g[c][1])),n()):g[c]=[G,N];m||(d[c]=t-q,d[u]=b);d=m?1/y:y;v[u]=b;v[c]=f;k[m?a?"scaleY":"scaleX":"scale"+e]=y;k["translate"+e]=d*q+(G-d*r)},pinch:function(a){var h=this,n=h.chart,k=h.pinchDown,v=a.touches,d=v.length,g=h.lastValidTouch,w=h.hasZoom,B=h.selectionMarker,c={},e=1===
d&&(h.inClass(a.target,"highcharts-tracker")&&n.runTrackerClick||h.runChartClick),l={};1<d&&(h.initiated=!0);w&&h.initiated&&!e&&a.preventDefault();J(v,function(a){return h.normalize(a)});"touchstart"===a.type?(z(v,function(a,c){k[c]={chartX:a.chartX,chartY:a.chartY}}),g.x=[k[0].chartX,k[1]&&k[1].chartX],g.y=[k[0].chartY,k[1]&&k[1].chartY],z(n.axes,function(a){if(a.zoomEnabled){var c=n.bounds[a.horiz?"h":"v"],b=a.minPixelPadding,e=a.toPixels(f(a.options.min,a.dataMin)),d=a.toPixels(f(a.options.max,
a.dataMax)),g=Math.max(e,d);c.min=Math.min(a.pos,Math.min(e,d)-b);c.max=Math.max(a.pos+a.len,g+b)}}),h.res=!0):k.length&&(B||(h.selectionMarker=B=F({destroy:m,touch:!0},n.plotBox)),h.pinchTranslate(k,v,c,B,l,g),h.hasPinched=w,h.scaleGroups(c,l),!w&&h.followTouchMove&&1===d?this.runPointActions(h.normalize(a)):h.res&&(h.res=!1,this.reset(!1,0)))},touch:function(h,m){var n=this.chart,k;a.hoverChartIndex=n.index;1===h.touches.length?(h=this.normalize(h),n.isInsidePlot(h.chartX-n.plotLeft,h.chartY-n.plotTop)&&
!n.openMenu?(m&&this.runPointActions(h),"touchmove"===h.type&&(m=this.pinchDown,k=m[0]?4<=Math.sqrt(Math.pow(m[0].chartX-h.chartX,2)+Math.pow(m[0].chartY-h.chartY,2)):!1),f(k,!0)&&this.pinch(h)):m&&this.reset()):2===h.touches.length&&this.pinch(h)},onContainerTouchStart:function(a){this.zoomOption();this.touch(a,!0)},onContainerTouchMove:function(a){this.touch(a)},onDocumentTouchEnd:function(f){D[a.hoverChartIndex]&&D[a.hoverChartIndex].pointer.drop(f)}})})(M);(function(a){var D=a.addEvent,z=a.charts,
F=a.css,J=a.doc,m=a.extend,f=a.noop,h=a.Pointer,q=a.removeEvent,n=a.win,k=a.wrap;if(n.PointerEvent||n.MSPointerEvent){var v={},d=!!n.PointerEvent,g=function(){var a,c=[];c.item=function(a){return this[a]};for(a in v)v.hasOwnProperty(a)&&c.push({pageX:v[a].pageX,pageY:v[a].pageY,target:v[a].target});return c},w=function(d,c,e,l){"touch"!==d.pointerType&&d.pointerType!==d.MSPOINTER_TYPE_TOUCH||!z[a.hoverChartIndex]||(l(d),l=z[a.hoverChartIndex].pointer,l[c]({type:e,target:d.currentTarget,preventDefault:f,
touches:g()}))};m(h.prototype,{onContainerPointerDown:function(a){w(a,"onContainerTouchStart","touchstart",function(a){v[a.pointerId]={pageX:a.pageX,pageY:a.pageY,target:a.currentTarget}})},onContainerPointerMove:function(a){w(a,"onContainerTouchMove","touchmove",function(a){v[a.pointerId]={pageX:a.pageX,pageY:a.pageY};v[a.pointerId].target||(v[a.pointerId].target=a.currentTarget)})},onDocumentPointerUp:function(a){w(a,"onDocumentTouchEnd","touchend",function(a){delete v[a.pointerId]})},batchMSEvents:function(a){a(this.chart.container,
d?"pointerdown":"MSPointerDown",this.onContainerPointerDown);a(this.chart.container,d?"pointermove":"MSPointerMove",this.onContainerPointerMove);a(J,d?"pointerup":"MSPointerUp",this.onDocumentPointerUp)}});k(h.prototype,"init",function(a,c,e){a.call(this,c,e);this.hasZoom&&F(c.container,{"-ms-touch-action":"none","touch-action":"none"})});k(h.prototype,"setDOMEvents",function(a){a.apply(this);(this.hasZoom||this.followTouchMove)&&this.batchMSEvents(D)});k(h.prototype,"destroy",function(a){this.batchMSEvents(q);
a.call(this)})}})(M);(function(a){var D,z=a.addEvent,F=a.css,J=a.discardElement,m=a.defined,f=a.each,h=a.extend,q=a.isFirefox,n=a.marginNames,k=a.merge,v=a.pick,d=a.setAnimation,g=a.stableSort,w=a.win,B=a.wrap;D=a.Legend=function(a,e){this.init(a,e)};D.prototype={init:function(a,e){this.chart=a;this.setOptions(e);e.enabled&&(this.render(),z(this.chart,"endResize",function(){this.legend.positionCheckboxes()}))},setOptions:function(a){var c=v(a.padding,8);this.options=a;this.itemStyle=a.itemStyle;this.itemHiddenStyle=
k(this.itemStyle,a.itemHiddenStyle);this.itemMarginTop=a.itemMarginTop||0;this.initialItemX=this.padding=c;this.initialItemY=c-5;this.itemHeight=this.maxItemWidth=0;this.symbolWidth=v(a.symbolWidth,16);this.pages=[]},update:function(a,e){var c=this.chart;this.setOptions(k(!0,this.options,a));this.destroy();c.isDirtyLegend=c.isDirtyBox=!0;v(e,!0)&&c.redraw()},colorizeItem:function(a,e){a.legendGroup[e?"removeClass":"addClass"]("highcharts-legend-item-hidden");var c=this.options,d=a.legendItem,g=a.legendLine,
b=a.legendSymbol,f=this.itemHiddenStyle.color,c=e?c.itemStyle.color:f,h=e?a.color||f:f,k=a.options&&a.options.marker,n={fill:h},v;d&&d.css({fill:c,color:c});g&&g.attr({stroke:h});if(b){if(k&&b.isMarker&&(n=a.pointAttribs(),!e))for(v in n)n[v]=f;b.attr(n)}},positionItem:function(a){var c=this.options,d=c.symbolPadding,c=!c.rtl,g=a._legendItemPos,f=g[0],g=g[1],b=a.checkbox;(a=a.legendGroup)&&a.element&&a.translate(c?f:this.legendWidth-f-2*d-4,g);b&&(b.x=f,b.y=g)},destroyItem:function(a){var c=a.checkbox;
f(["legendItem","legendLine","legendSymbol","legendGroup"],function(c){a[c]&&(a[c]=a[c].destroy())});c&&J(a.checkbox)},destroy:function(){var a=this.group,e=this.box;e&&(this.box=e.destroy());f(this.getAllItems(),function(a){f(["legendItem","legendGroup"],function(c){a[c]&&(a[c]=a[c].destroy())})});a&&(this.group=a.destroy())},positionCheckboxes:function(a){var c=this.group.alignAttr,d,g=this.clipHeight||this.legendHeight,h=this.titleHeight;c&&(d=c.translateY,f(this.allItems,function(b){var e=b.checkbox,
l;e&&(l=d+h+e.y+(a||0)+3,F(e,{left:c.translateX+b.checkboxOffset+e.x-20+"px",top:l+"px",display:l>d-6&&l<d+g-6?"":"none"}))}))},renderTitle:function(){var a=this.padding,e=this.options.title,d=0;e.text&&(this.title||(this.title=this.chart.renderer.label(e.text,a-3,a-4,null,null,null,null,null,"legend-title").attr({zIndex:1}).css(e.style).add(this.group)),a=this.title.getBBox(),d=a.height,this.offsetWidth=a.width,this.contentGroup.attr({translateY:d}));this.titleHeight=d},setText:function(c){var e=
this.options;c.legendItem.attr({text:e.labelFormat?a.format(e.labelFormat,c):e.labelFormatter.call(c)})},renderItem:function(a){var c=this.chart,d=c.renderer,g=this.options,f="horizontal"===g.layout,b=this.symbolWidth,h=g.symbolPadding,n=this.itemStyle,m=this.itemHiddenStyle,x=this.padding,w=f?v(g.itemDistance,20):0,r=!g.rtl,G=g.width,H=g.itemMarginBottom||0,q=this.itemMarginTop,p=this.initialItemX,A=a.legendItem,B=!a.series,O=!B&&a.series.drawLegendSymbol?a.series:a,C=O.options,C=this.createCheckboxForItem&&
C&&C.showCheckbox,E=g.useHTML;A||(a.legendGroup=d.g("legend-item").addClass("highcharts-"+O.type+"-series highcharts-color-"+a.colorIndex+" "+(a.options.className||"")+(B?"highcharts-series-"+a.index:"")).attr({zIndex:1}).add(this.scrollGroup),a.legendItem=A=d.text("",r?b+h:-h,this.baseline||0,E).css(k(a.visible?n:m)).attr({align:r?"left":"right",zIndex:2}).add(a.legendGroup),this.baseline||(n=n.fontSize,this.fontMetrics=d.fontMetrics(n,A),this.baseline=this.fontMetrics.f+3+q,A.attr("y",this.baseline)),
O.drawLegendSymbol(this,a),this.setItemEvents&&this.setItemEvents(a,A,E),C&&this.createCheckboxForItem(a));this.colorizeItem(a,a.visible);this.setText(a);d=A.getBBox();b=a.checkboxOffset=g.itemWidth||a.legendItemWidth||b+h+d.width+w+(C?20:0);this.itemHeight=h=Math.round(a.legendItemHeight||d.height);f&&this.itemX-p+b>(G||c.chartWidth-2*x-p-g.x)&&(this.itemX=p,this.itemY+=q+this.lastLineHeight+H,this.lastLineHeight=0);this.maxItemWidth=Math.max(this.maxItemWidth,b);this.lastItemY=q+this.itemY+H;this.lastLineHeight=
Math.max(h,this.lastLineHeight);a._legendItemPos=[this.itemX,this.itemY];f?this.itemX+=b:(this.itemY+=q+h+H,this.lastLineHeight=h);this.offsetWidth=G||Math.max((f?this.itemX-p-w:b)+x,this.offsetWidth)},getAllItems:function(){var a=[];f(this.chart.series,function(c){var e=c&&c.options;c&&v(e.showInLegend,m(e.linkedTo)?!1:void 0,!0)&&(a=a.concat(c.legendItems||("point"===e.legendType?c.data:c)))});return a},adjustMargins:function(a,e){var c=this.chart,d=this.options,g=d.align.charAt(0)+d.verticalAlign.charAt(0)+
d.layout.charAt(0);d.floating||f([/(lth|ct|rth)/,/(rtv|rm|rbv)/,/(rbh|cb|lbh)/,/(lbv|lm|ltv)/],function(b,f){b.test(g)&&!m(a[f])&&(c[n[f]]=Math.max(c[n[f]],c.legend[(f+1)%2?"legendHeight":"legendWidth"]+[1,-1,-1,1][f]*d[f%2?"x":"y"]+v(d.margin,12)+e[f]))})},render:function(){var a=this,e=a.chart,d=e.renderer,k=a.group,n,b,t,v,m=a.box,x=a.options,w=a.padding;a.itemX=a.initialItemX;a.itemY=a.initialItemY;a.offsetWidth=0;a.lastItemY=0;k||(a.group=k=d.g("legend").attr({zIndex:7}).add(),a.contentGroup=
d.g().attr({zIndex:1}).add(k),a.scrollGroup=d.g().add(a.contentGroup));a.renderTitle();n=a.getAllItems();g(n,function(a,b){return(a.options&&a.options.legendIndex||0)-(b.options&&b.options.legendIndex||0)});x.reversed&&n.reverse();a.allItems=n;a.display=b=!!n.length;a.lastLineHeight=0;f(n,function(b){a.renderItem(b)});t=(x.width||a.offsetWidth)+w;v=a.lastItemY+a.lastLineHeight+a.titleHeight;v=a.handleOverflow(v);v+=w;m||(a.box=m=d.rect().addClass("highcharts-legend-box").attr({r:x.borderRadius}).add(k),
m.isNew=!0);m.attr({stroke:x.borderColor,"stroke-width":x.borderWidth||0,fill:x.backgroundColor||"none"}).shadow(x.shadow);0<t&&0<v&&(m[m.isNew?"attr":"animate"](m.crisp({x:0,y:0,width:t,height:v},m.strokeWidth())),m.isNew=!1);m[b?"show":"hide"]();a.legendWidth=t;a.legendHeight=v;f(n,function(b){a.positionItem(b)});b&&k.align(h({width:t,height:v},x),!0,"spacingBox");e.isResizing||this.positionCheckboxes()},handleOverflow:function(a){var c=this,d=this.chart,g=d.renderer,h=this.options,b=h.y,b=d.spacingBox.height+
("top"===h.verticalAlign?-b:b)-this.padding,k=h.maxHeight,n,m=this.clipRect,x=h.navigation,w=v(x.animation,!0),r=x.arrowSize||12,G=this.nav,H=this.pages,q=this.padding,p,A=this.allItems,B=function(a){m.attr({height:a});c.contentGroup.div&&(c.contentGroup.div.style.clip="rect("+q+"px,9999px,"+(q+a)+"px,0)")};"horizontal"===h.layout&&(b/=2);k&&(b=Math.min(b,k));H.length=0;a>b&&!1!==x.enabled?(this.clipHeight=n=Math.max(b-20-this.titleHeight-q,0),this.currentPage=v(this.currentPage,1),this.fullHeight=
a,f(A,function(a,b){var c=a._legendItemPos[1];a=Math.round(a.legendItem.getBBox().height);var d=H.length;if(!d||c-H[d-1]>n&&(p||c)!==H[d-1])H.push(p||c),d++;b===A.length-1&&c+a-H[d-1]>n&&H.push(c);c!==p&&(p=c)}),m||(m=c.clipRect=g.clipRect(0,q,9999,0),c.contentGroup.clip(m)),B(n),G||(this.nav=G=g.g().attr({zIndex:1}).add(this.group),this.up=g.symbol("triangle",0,0,r,r).on("click",function(){c.scroll(-1,w)}).add(G),this.pager=g.text("",15,10).addClass("highcharts-legend-navigation").css(x.style).add(G),
this.down=g.symbol("triangle-down",0,0,r,r).on("click",function(){c.scroll(1,w)}).add(G)),c.scroll(0),a=b):G&&(B(d.chartHeight),G.hide(),this.scrollGroup.attr({translateY:1}),this.clipHeight=0);return a},scroll:function(a,e){var c=this.pages,g=c.length;a=this.currentPage+a;var f=this.clipHeight,b=this.options.navigation,h=this.pager,k=this.padding;a>g&&(a=g);0<a&&(void 0!==e&&d(e,this.chart),this.nav.attr({translateX:k,translateY:f+this.padding+7+this.titleHeight,visibility:"visible"}),this.up.attr({"class":1===
a?"highcharts-legend-nav-inactive":"highcharts-legend-nav-active"}),h.attr({text:a+"/"+g}),this.down.attr({x:18+this.pager.getBBox().width,"class":a===g?"highcharts-legend-nav-inactive":"highcharts-legend-nav-active"}),this.up.attr({fill:1===a?b.inactiveColor:b.activeColor}).css({cursor:1===a?"default":"pointer"}),this.down.attr({fill:a===g?b.inactiveColor:b.activeColor}).css({cursor:a===g?"default":"pointer"}),e=-c[a-1]+this.initialItemY,this.scrollGroup.animate({translateY:e}),this.currentPage=
a,this.positionCheckboxes(e))}};a.LegendSymbolMixin={drawRectangle:function(a,d){var c=a.options,e=c.symbolHeight||a.fontMetrics.f,c=c.squareSymbol;d.legendSymbol=this.chart.renderer.rect(c?(a.symbolWidth-e)/2:0,a.baseline-e+1,c?e:a.symbolWidth,e,v(a.options.symbolRadius,e/2)).addClass("highcharts-point").attr({zIndex:3}).add(d.legendGroup)},drawLineMarker:function(a){var c=this.options,d=c.marker,g=a.symbolWidth,f=this.chart.renderer,b=this.legendGroup;a=a.baseline-Math.round(.3*a.fontMetrics.b);
var h;h={"stroke-width":c.lineWidth||0};c.dashStyle&&(h.dashstyle=c.dashStyle);this.legendLine=f.path(["M",0,a,"L",g,a]).addClass("highcharts-graph").attr(h).add(b);d&&!1!==d.enabled&&(c=0===this.symbol.indexOf("url")?0:d.radius,this.legendSymbol=d=f.symbol(this.symbol,g/2-c,a-c,2*c,2*c,d).addClass("highcharts-point").add(b),d.isMarker=!0)}};(/Trident\/7\.0/.test(w.navigator.userAgent)||q)&&B(D.prototype,"positionItem",function(a,d){var c=this,e=function(){d._legendItemPos&&a.call(c,d)};e();setTimeout(e)})})(M);
(function(a){var D=a.addEvent,z=a.animate,F=a.animObject,J=a.attr,m=a.doc,f=a.Axis,h=a.createElement,q=a.defaultOptions,n=a.discardElement,k=a.charts,v=a.css,d=a.defined,g=a.each,w=a.error,B=a.extend,c=a.fireEvent,e=a.getStyle,l=a.grep,u=a.isNumber,L=a.isObject,b=a.isString,t=a.Legend,y=a.marginNames,K=a.merge,x=a.Pointer,I=a.pick,r=a.pInt,G=a.removeEvent,H=a.seriesTypes,N=a.splat,p=a.svg,A=a.syncTimeout,P=a.win,O=a.Renderer,C=a.Chart=function(){this.getArgs.apply(this,arguments)};a.chart=function(a,
b,c){return new C(a,b,c)};C.prototype={callbacks:[],getArgs:function(){var a=[].slice.call(arguments);if(b(a[0])||a[0].nodeName)this.renderTo=a.shift();this.init(a[0],a[1])},init:function(b,c){var d,e=b.series;b.series=null;d=K(q,b);d.series=b.series=e;this.userOptions=b;this.respRules=[];b=d.chart;e=b.events;this.margin=[];this.spacing=[];this.bounds={h:{},v:{}};this.callback=c;this.isResizing=0;this.options=d;this.axes=[];this.series=[];this.hasCartesianSeries=b.showAxes;var g;this.index=k.length;
k.push(this);a.chartCount++;if(e)for(g in e)D(this,g,e[g]);this.xAxis=[];this.yAxis=[];this.pointCount=this.colorCounter=this.symbolCounter=0;this.firstRender()},initSeries:function(a){var b=this.options.chart;(b=H[a.type||b.type||b.defaultSeriesType])||w(17,!0);b=new b;b.init(this,a);return b},isInsidePlot:function(a,b,c){var d=c?b:a;a=c?a:b;return 0<=d&&d<=this.plotWidth&&0<=a&&a<=this.plotHeight},redraw:function(b){var d=this.axes,e=this.series,f=this.pointer,r=this.legend,h=this.isDirtyLegend,
l,p,k=this.hasCartesianSeries,n=this.isDirtyBox,H=e.length,t=H,u=this.renderer,v=u.isHidden(),G=[];a.setAnimation(b,this);v&&this.cloneRenderTo();for(this.layOutTitles();t--;)if(b=e[t],b.options.stacking&&(l=!0,b.isDirty)){p=!0;break}if(p)for(t=H;t--;)b=e[t],b.options.stacking&&(b.isDirty=!0);g(e,function(a){a.isDirty&&"point"===a.options.legendType&&(a.updateTotals&&a.updateTotals(),h=!0);a.isDirtyData&&c(a,"updatedData")});h&&r.options.enabled&&(r.render(),this.isDirtyLegend=!1);l&&this.getStacks();
k&&g(d,function(a){a.updateNames();a.setScale()});this.getMargins();k&&(g(d,function(a){a.isDirty&&(n=!0)}),g(d,function(a){var b=a.min+","+a.max;a.extKey!==b&&(a.extKey=b,G.push(function(){c(a,"afterSetExtremes",B(a.eventArgs,a.getExtremes()));delete a.eventArgs}));(n||l)&&a.redraw()}));n&&this.drawChartBox();g(e,function(a){(n||a.isDirty)&&a.visible&&a.redraw()});f&&f.reset(!0);u.draw();c(this,"redraw");v&&this.cloneRenderTo(!0);g(G,function(a){a.call()})},get:function(a){var b=this.axes,c=this.series,
d,e;for(d=0;d<b.length;d++)if(b[d].options.id===a)return b[d];for(d=0;d<c.length;d++)if(c[d].options.id===a)return c[d];for(d=0;d<c.length;d++)for(e=c[d].points||[],b=0;b<e.length;b++)if(e[b].id===a)return e[b];return null},getAxes:function(){var a=this,b=this.options,c=b.xAxis=N(b.xAxis||{}),b=b.yAxis=N(b.yAxis||{});g(c,function(a,b){a.index=b;a.isX=!0});g(b,function(a,b){a.index=b});c=c.concat(b);g(c,function(b){new f(a,b)})},getSelectedPoints:function(){var a=[];g(this.series,function(b){a=a.concat(l(b.points||
[],function(a){return a.selected}))});return a},getSelectedSeries:function(){return l(this.series,function(a){return a.selected})},setTitle:function(a,b,c){var d=this,e=d.options,f;f=e.title=K(e.title,a);e=e.subtitle=K(e.subtitle,b);g([["title",a,f],["subtitle",b,e]],function(a,b){var c=a[0],e=d[c],g=a[1];a=a[2];e&&g&&(d[c]=e=e.destroy());a&&a.text&&!e&&(d[c]=d.renderer.text(a.text,0,0,a.useHTML).attr({align:a.align,"class":"highcharts-"+c,zIndex:a.zIndex||4}).add(),d[c].update=function(a){d.setTitle(!b&&
a,b&&a)},d[c].css(a.style))});d.layOutTitles(c)},layOutTitles:function(a){var b=0,c,d=this.renderer,e=this.spacingBox;g(["title","subtitle"],function(a){var c=this[a],g=this.options[a],f;c&&(f=g.style.fontSize,f=d.fontMetrics(f,c).b,c.css({width:(g.width||e.width+g.widthAdjust)+"px"}).align(B({y:b+f+("title"===a?-3:2)},g),!1,"spacingBox"),g.floating||g.verticalAlign||(b=Math.ceil(b+c.getBBox().height)))},this);c=this.titleOffset!==b;this.titleOffset=b;!this.isDirtyBox&&c&&(this.isDirtyBox=c,this.hasRendered&&
I(a,!0)&&this.isDirtyBox&&this.redraw())},getChartSize:function(){var a=this.options.chart,b=a.width,a=a.height,c=this.renderToClone||this.renderTo;d(b)||(this.containerWidth=e(c,"width"));d(a)||(this.containerHeight=e(c,"height"));this.chartWidth=Math.max(0,b||this.containerWidth||600);this.chartHeight=Math.max(0,I(a,19<this.containerHeight?this.containerHeight:400))},cloneRenderTo:function(a){var b=this.renderToClone,c=this.container;if(a){if(b){for(;b.childNodes.length;)this.renderTo.appendChild(b.firstChild);
n(b);delete this.renderToClone}}else c&&c.parentNode===this.renderTo&&this.renderTo.removeChild(c),this.renderToClone=b=this.renderTo.cloneNode(0),v(b,{position:"absolute",top:"-9999px",display:"block"}),b.style.setProperty&&b.style.setProperty("display","block","important"),m.body.appendChild(b),c&&b.appendChild(c)},setClassName:function(a){this.container.className="highcharts-container "+(a||"")},getContainer:function(){var c,d=this.options,e=d.chart,g,f;c=this.renderTo;var l="highcharts-"+a.idCounter++,
p;c||(this.renderTo=c=e.renderTo);b(c)&&(this.renderTo=c=m.getElementById(c));c||w(13,!0);g=r(J(c,"data-highcharts-chart"));u(g)&&k[g]&&k[g].hasRendered&&k[g].destroy();J(c,"data-highcharts-chart",this.index);c.innerHTML="";e.skipClone||c.offsetWidth||this.cloneRenderTo();this.getChartSize();g=this.chartWidth;f=this.chartHeight;p=B({position:"relative",overflow:"hidden",width:g+"px",height:f+"px",textAlign:"left",lineHeight:"normal",zIndex:0,"-webkit-tap-highlight-color":"rgba(0,0,0,0)"},e.style);
this.container=c=h("div",{id:l},p,this.renderToClone||c);this._cursor=c.style.cursor;this.renderer=new (a[e.renderer]||O)(c,g,f,null,e.forExport,d.exporting&&d.exporting.allowHTML);this.setClassName(e.className);this.renderer.setStyle(e.style);this.renderer.chartIndex=this.index},getMargins:function(a){var b=this.spacing,c=this.margin,e=this.titleOffset;this.resetMargins();e&&!d(c[0])&&(this.plotTop=Math.max(this.plotTop,e+this.options.title.margin+b[0]));this.legend.display&&this.legend.adjustMargins(c,
b);this.extraBottomMargin&&(this.marginBottom+=this.extraBottomMargin);this.extraTopMargin&&(this.plotTop+=this.extraTopMargin);a||this.getAxisMargins()},getAxisMargins:function(){var a=this,b=a.axisOffset=[0,0,0,0],c=a.margin;a.hasCartesianSeries&&g(a.axes,function(a){a.visible&&a.getOffset()});g(y,function(e,g){d(c[g])||(a[e]+=b[g])});a.setChartSize()},reflow:function(a){var b=this,c=b.options.chart,g=b.renderTo,f=d(c.width),r=c.width||e(g,"width"),c=c.height||e(g,"height"),g=a?a.target:P;if(!f&&
!b.isPrinting&&r&&c&&(g===P||g===m)){if(r!==b.containerWidth||c!==b.containerHeight)clearTimeout(b.reflowTimeout),b.reflowTimeout=A(function(){b.container&&b.setSize(void 0,void 0,!1)},a?100:0);b.containerWidth=r;b.containerHeight=c}},initReflow:function(){var a=this,b=function(b){a.reflow(b)};D(P,"resize",b);D(a,"destroy",function(){G(P,"resize",b)})},setSize:function(b,d,e){var f=this,r=f.renderer;f.isResizing+=1;a.setAnimation(e,f);f.oldChartHeight=f.chartHeight;f.oldChartWidth=f.chartWidth;void 0!==
b&&(f.options.chart.width=b);void 0!==d&&(f.options.chart.height=d);f.getChartSize();b=r.globalAnimation;(b?z:v)(f.container,{width:f.chartWidth+"px",height:f.chartHeight+"px"},b);f.setChartSize(!0);r.setSize(f.chartWidth,f.chartHeight,e);g(f.axes,function(a){a.isDirty=!0;a.setScale()});f.isDirtyLegend=!0;f.isDirtyBox=!0;f.layOutTitles();f.getMargins();f.setResponsive&&f.setResponsive(!1);f.redraw(e);f.oldChartHeight=null;c(f,"resize");A(function(){f&&c(f,"endResize",null,function(){--f.isResizing})},
F(b).duration)},setChartSize:function(a){var b=this.inverted,c=this.renderer,d=this.chartWidth,e=this.chartHeight,f=this.options.chart,r=this.spacing,h=this.clipOffset,l,p,k,n;this.plotLeft=l=Math.round(this.plotLeft);this.plotTop=p=Math.round(this.plotTop);this.plotWidth=k=Math.max(0,Math.round(d-l-this.marginRight));this.plotHeight=n=Math.max(0,Math.round(e-p-this.marginBottom));this.plotSizeX=b?n:k;this.plotSizeY=b?k:n;this.plotBorderWidth=f.plotBorderWidth||0;this.spacingBox=c.spacingBox={x:r[3],
y:r[0],width:d-r[3]-r[1],height:e-r[0]-r[2]};this.plotBox=c.plotBox={x:l,y:p,width:k,height:n};d=2*Math.floor(this.plotBorderWidth/2);b=Math.ceil(Math.max(d,h[3])/2);c=Math.ceil(Math.max(d,h[0])/2);this.clipBox={x:b,y:c,width:Math.floor(this.plotSizeX-Math.max(d,h[1])/2-b),height:Math.max(0,Math.floor(this.plotSizeY-Math.max(d,h[2])/2-c))};a||g(this.axes,function(a){a.setAxisSize();a.setAxisTranslation()})},resetMargins:function(){var a=this,b=a.options.chart;g(["margin","spacing"],function(c){var d=
b[c],e=L(d)?d:[d,d,d,d];g(["Top","Right","Bottom","Left"],function(d,g){a[c][g]=I(b[c+d],e[g])})});g(y,function(b,c){a[b]=I(a.margin[c],a.spacing[c])});a.axisOffset=[0,0,0,0];a.clipOffset=[0,0,0,0]},drawChartBox:function(){var a=this.options.chart,b=this.renderer,c=this.chartWidth,d=this.chartHeight,e=this.chartBackground,g=this.plotBackground,f=this.plotBorder,r,h=this.plotBGImage,l=a.backgroundColor,p=a.plotBackgroundColor,k=a.plotBackgroundImage,n,t=this.plotLeft,H=this.plotTop,u=this.plotWidth,
v=this.plotHeight,G=this.plotBox,m=this.clipRect,x=this.clipBox,y="animate";e||(this.chartBackground=e=b.rect().addClass("highcharts-background").add(),y="attr");r=a.borderWidth||0;n=r+(a.shadow?8:0);l={fill:l||"none"};if(r||e["stroke-width"])l.stroke=a.borderColor,l["stroke-width"]=r;e.attr(l).shadow(a.shadow);e[y]({x:n/2,y:n/2,width:c-n-r%2,height:d-n-r%2,r:a.borderRadius});y="animate";g||(y="attr",this.plotBackground=g=b.rect().addClass("highcharts-plot-background").add());g[y](G);g.attr({fill:p||
"none"}).shadow(a.plotShadow);k&&(h?h.animate(G):this.plotBGImage=b.image(k,t,H,u,v).add());m?m.animate({width:x.width,height:x.height}):this.clipRect=b.clipRect(x);y="animate";f||(y="attr",this.plotBorder=f=b.rect().addClass("highcharts-plot-border").attr({zIndex:1}).add());f.attr({stroke:a.plotBorderColor,"stroke-width":a.plotBorderWidth||0,fill:"none"});f[y](f.crisp({x:t,y:H,width:u,height:v},-f.strokeWidth()));this.isDirtyBox=!1},propFromSeries:function(){var a=this,b=a.options.chart,c,d=a.options.series,
e,f;g(["inverted","angular","polar"],function(g){c=H[b.type||b.defaultSeriesType];f=b[g]||c&&c.prototype[g];for(e=d&&d.length;!f&&e--;)(c=H[d[e].type])&&c.prototype[g]&&(f=!0);a[g]=f})},linkSeries:function(){var a=this,c=a.series;g(c,function(a){a.linkedSeries.length=0});g(c,function(c){var d=c.options.linkedTo;b(d)&&(d=":previous"===d?a.series[c.index-1]:a.get(d))&&d.linkedParent!==c&&(d.linkedSeries.push(c),c.linkedParent=d,c.visible=I(c.options.visible,d.options.visible,c.visible))})},renderSeries:function(){g(this.series,
function(a){a.translate();a.render()})},renderLabels:function(){var a=this,b=a.options.labels;b.items&&g(b.items,function(c){var d=B(b.style,c.style),e=r(d.left)+a.plotLeft,g=r(d.top)+a.plotTop+12;delete d.left;delete d.top;a.renderer.text(c.html,e,g).attr({zIndex:2}).css(d).add()})},render:function(){var a=this.axes,b=this.renderer,c=this.options,d,e,f;this.setTitle();this.legend=new t(this,c.legend);this.getStacks&&this.getStacks();this.getMargins(!0);this.setChartSize();c=this.plotWidth;d=this.plotHeight-=
21;g(a,function(a){a.setScale()});this.getAxisMargins();e=1.1<c/this.plotWidth;f=1.05<d/this.plotHeight;if(e||f)g(a,function(a){(a.horiz&&e||!a.horiz&&f)&&a.setTickInterval(!0)}),this.getMargins();this.drawChartBox();this.hasCartesianSeries&&g(a,function(a){a.visible&&a.render()});this.seriesGroup||(this.seriesGroup=b.g("series-group").attr({zIndex:3}).add());this.renderSeries();this.renderLabels();this.addCredits();this.setResponsive&&this.setResponsive();this.hasRendered=!0},addCredits:function(a){var b=
this;a=K(!0,this.options.credits,a);a.enabled&&!this.credits&&(this.credits=this.renderer.text(a.text+(this.mapCredits||""),0,0).addClass("highcharts-credits").on("click",function(){a.href&&(P.location.href=a.href)}).attr({align:a.position.align,zIndex:8}).css(a.style).add().align(a.position),this.credits.update=function(a){b.credits=b.credits.destroy();b.addCredits(a)})},destroy:function(){var b=this,d=b.axes,e=b.series,f=b.container,r,h=f&&f.parentNode;c(b,"destroy");k[b.index]=void 0;a.chartCount--;
b.renderTo.removeAttribute("data-highcharts-chart");G(b);for(r=d.length;r--;)d[r]=d[r].destroy();this.scroller&&this.scroller.destroy&&this.scroller.destroy();for(r=e.length;r--;)e[r]=e[r].destroy();g("title subtitle chartBackground plotBackground plotBGImage plotBorder seriesGroup clipRect credits pointer rangeSelector legend resetZoomButton tooltip renderer".split(" "),function(a){var c=b[a];c&&c.destroy&&(b[a]=c.destroy())});f&&(f.innerHTML="",G(f),h&&n(f));for(r in b)delete b[r]},isReadyToRender:function(){var a=
this;return p||P!=P.top||"complete"===m.readyState?!0:(m.attachEvent("onreadystatechange",function(){m.detachEvent("onreadystatechange",a.firstRender);"complete"===m.readyState&&a.firstRender()}),!1)},firstRender:function(){var a=this,b=a.options;if(a.isReadyToRender()){a.getContainer();c(a,"init");a.resetMargins();a.setChartSize();a.propFromSeries();a.getAxes();g(b.series||[],function(b){a.initSeries(b)});a.linkSeries();c(a,"beforeRender");x&&(a.pointer=new x(a,b));a.render();a.renderer.draw();if(!a.renderer.imgCount&&
a.onload)a.onload();a.cloneRenderTo(!0)}},onload:function(){g([this.callback].concat(this.callbacks),function(a){a&&void 0!==this.index&&a.apply(this,[this])},this);c(this,"load");!1!==this.options.chart.reflow&&this.initReflow();this.onload=null}}})(M);(function(a){var D,z=a.each,F=a.extend,J=a.erase,m=a.fireEvent,f=a.format,h=a.isArray,q=a.isNumber,n=a.pick,k=a.removeEvent;D=a.Point=function(){};D.prototype={init:function(a,d,g){this.series=a;this.color=a.color;this.applyOptions(d,g);a.options.colorByPoint?
(d=a.options.colors||a.chart.options.colors,this.color=this.color||d[a.colorCounter],d=d.length,g=a.colorCounter,a.colorCounter++,a.colorCounter===d&&(a.colorCounter=0)):g=a.colorIndex;this.colorIndex=n(this.colorIndex,g);a.chart.pointCount++;return this},applyOptions:function(a,d){var g=this.series,f=g.options.pointValKey||g.pointValKey;a=D.prototype.optionsToObject.call(this,a);F(this,a);this.options=this.options?F(this.options,a):a;a.group&&delete this.group;f&&(this.y=this[f]);this.isNull=n(this.isValid&&
!this.isValid(),null===this.x||!q(this.y,!0));this.selected&&(this.state="select");"name"in this&&void 0===d&&g.xAxis&&g.xAxis.hasNames&&(this.x=g.xAxis.nameToX(this));void 0===this.x&&g&&(this.x=void 0===d?g.autoIncrement(this):d);return this},optionsToObject:function(a){var d={},g=this.series,f=g.options.keys,k=f||g.pointArrayMap||["y"],c=k.length,e=0,l=0;if(q(a)||null===a)d[k[0]]=a;else if(h(a))for(!f&&a.length>c&&(g=typeof a[0],"string"===g?d.name=a[0]:"number"===g&&(d.x=a[0]),e++);l<c;)f&&void 0===
a[e]||(d[k[l]]=a[e]),e++,l++;else"object"===typeof a&&(d=a,a.dataLabels&&(g._hasPointLabels=!0),a.marker&&(g._hasPointMarkers=!0));return d},getClassName:function(){return"highcharts-point"+(this.selected?" highcharts-point-select":"")+(this.negative?" highcharts-negative":"")+(this.isNull?" highcharts-null-point":"")+(void 0!==this.colorIndex?" highcharts-color-"+this.colorIndex:"")+(this.options.className?" "+this.options.className:"")},getZone:function(){var a=this.series,d=a.zones,a=a.zoneAxis||
"y",g=0,f;for(f=d[g];this[a]>=f.value;)f=d[++g];f&&f.color&&!this.options.color&&(this.color=f.color);return f},destroy:function(){var a=this.series.chart,d=a.hoverPoints,g;a.pointCount--;d&&(this.setState(),J(d,this),d.length||(a.hoverPoints=null));if(this===a.hoverPoint)this.onMouseOut();if(this.graphic||this.dataLabel)k(this),this.destroyElements();this.legendItem&&a.legend.destroyItem(this);for(g in this)this[g]=null},destroyElements:function(){for(var a=["graphic","dataLabel","dataLabelUpper",
"connector","shadowGroup"],d,g=6;g--;)d=a[g],this[d]&&(this[d]=this[d].destroy())},getLabelConfig:function(){return{x:this.category,y:this.y,color:this.color,key:this.name||this.category,series:this.series,point:this,percentage:this.percentage,total:this.total||this.stackTotal}},tooltipFormatter:function(a){var d=this.series,g=d.tooltipOptions,h=n(g.valueDecimals,""),k=g.valuePrefix||"",c=g.valueSuffix||"";z(d.pointArrayMap||["y"],function(d){d="{point."+d;if(k||c)a=a.replace(d+"}",k+d+"}"+c);a=a.replace(d+
"}",d+":,."+h+"f}")});return f(a,{point:this,series:this.series})},firePointEvent:function(a,d,g){var f=this,h=this.series.options;(h.point.events[a]||f.options&&f.options.events&&f.options.events[a])&&this.importEvents();"click"===a&&h.allowPointSelect&&(g=function(a){f.select&&f.select(null,a.ctrlKey||a.metaKey||a.shiftKey)});m(this,a,d,g)},visible:!0}})(M);(function(a){var D=a.addEvent,z=a.animObject,F=a.arrayMax,J=a.arrayMin,m=a.correctFloat,f=a.Date,h=a.defaultOptions,q=a.defaultPlotOptions,
n=a.defined,k=a.each,v=a.erase,d=a.error,g=a.extend,w=a.fireEvent,B=a.grep,c=a.isArray,e=a.isNumber,l=a.isString,u=a.merge,L=a.pick,b=a.removeEvent,t=a.splat,y=a.stableSort,K=a.SVGElement,x=a.syncTimeout,I=a.win;a.Series=a.seriesType("line",null,{lineWidth:2,allowPointSelect:!1,showCheckbox:!1,animation:{duration:1E3},events:{},marker:{lineWidth:0,lineColor:"#ffffff",radius:4,states:{hover:{animation:{duration:50},enabled:!0,radiusPlus:2,lineWidthPlus:1},select:{fillColor:"#cccccc",lineColor:"#000000",
lineWidth:2}}},point:{events:{}},dataLabels:{align:"center",formatter:function(){return null===this.y?"":a.numberFormat(this.y,-1)},style:{fontSize:"11px",fontWeight:"bold",color:"contrast",textShadow:"1px 1px contrast, -1px -1px contrast, -1px 1px contrast, 1px -1px contrast"},verticalAlign:"bottom",x:0,y:0,padding:5},cropThreshold:300,pointRange:0,softThreshold:!0,states:{hover:{lineWidthPlus:1,marker:{},halo:{size:10,opacity:.25}},select:{marker:{}}},stickyTracking:!0,turboThreshold:1E3},{isCartesian:!0,
pointClass:a.Point,sorted:!0,requireSorting:!0,directTouch:!1,axisTypes:["xAxis","yAxis"],colorCounter:0,parallelArrays:["x","y"],coll:"series",init:function(a,b){var c=this,d,e,f=a.series,r=function(a,b){return L(a.options.index,a._i)-L(b.options.index,b._i)};c.chart=a;c.options=b=c.setOptions(b);c.linkedSeries=[];c.bindAxes();g(c,{name:b.name,state:"",visible:!1!==b.visible,selected:!0===b.selected});e=b.events;for(d in e)D(c,d,e[d]);if(e&&e.click||b.point&&b.point.events&&b.point.events.click||
b.allowPointSelect)a.runTrackerClick=!0;c.getColor();c.getSymbol();k(c.parallelArrays,function(a){c[a+"Data"]=[]});c.setData(b.data,!1);c.isCartesian&&(a.hasCartesianSeries=!0);f.push(c);c._i=f.length-1;y(f,r);this.yAxis&&y(this.yAxis.series,r);k(f,function(a,b){a.index=b;a.name=a.name||"Series "+(b+1)})},bindAxes:function(){var a=this,b=a.options,c=a.chart,e;k(a.axisTypes||[],function(g){k(c[g],function(c){e=c.options;if(b[g]===e.index||void 0!==b[g]&&b[g]===e.id||void 0===b[g]&&0===e.index)c.series.push(a),
a[g]=c,c.isDirty=!0});a[g]||a.optionalAxis===g||d(18,!0)})},updateParallelArrays:function(a,b){var c=a.series,d=arguments,g=e(b)?function(d){var e="y"===d&&c.toYData?c.toYData(a):a[d];c[d+"Data"][b]=e}:function(a){Array.prototype[b].apply(c[a+"Data"],Array.prototype.slice.call(d,2))};k(c.parallelArrays,g)},autoIncrement:function(){var a=this.options,b=this.xIncrement,c,d=a.pointIntervalUnit,b=L(b,a.pointStart,0);this.pointInterval=c=L(this.pointInterval,a.pointInterval,1);d&&(a=new f(b),"day"===d?
a=+a[f.hcSetDate](a[f.hcGetDate]()+c):"month"===d?a=+a[f.hcSetMonth](a[f.hcGetMonth]()+c):"year"===d&&(a=+a[f.hcSetFullYear](a[f.hcGetFullYear]()+c)),c=a-b);this.xIncrement=b+c;return b},setOptions:function(a){var b=this.chart,c=b.options.plotOptions,b=b.userOptions||{},d=b.plotOptions||{},e=c[this.type];this.userOptions=a;c=u(e,c.series,a);this.tooltipOptions=u(h.tooltip,h.plotOptions[this.type].tooltip,b.tooltip,d.series&&d.series.tooltip,d[this.type]&&d[this.type].tooltip,a.tooltip);null===e.marker&&
delete c.marker;this.zoneAxis=c.zoneAxis;a=this.zones=(c.zones||[]).slice();!c.negativeColor&&!c.negativeFillColor||c.zones||a.push({value:c[this.zoneAxis+"Threshold"]||c.threshold||0,className:"highcharts-negative",color:c.negativeColor,fillColor:c.negativeFillColor});a.length&&n(a[a.length-1].value)&&a.push({color:this.color,fillColor:this.fillColor});return c},getCyclic:function(a,b,c){var d,e=this.userOptions,g=a+"Index",f=a+"Counter",h=c?c.length:L(this.chart.options.chart[a+"Count"],this.chart[a+
"Count"]);b||(d=L(e[g],e["_"+g]),n(d)||(e["_"+g]=d=this.chart[f]%h,this.chart[f]+=1),c&&(b=c[d]));void 0!==d&&(this[g]=d);this[a]=b},getColor:function(){this.options.colorByPoint?this.options.color=null:this.getCyclic("color",this.options.color||q[this.type].color,this.chart.options.colors)},getSymbol:function(){this.getCyclic("symbol",this.options.marker.symbol,this.chart.options.symbols)},drawLegendSymbol:a.LegendSymbolMixin.drawLineMarker,setData:function(a,b,g,f){var h=this,r=h.points,n=r&&r.length||
0,t,u=h.options,x=h.chart,m=null,y=h.xAxis,G=u.turboThreshold,q=this.xData,w=this.yData,v=(t=h.pointArrayMap)&&t.length;a=a||[];t=a.length;b=L(b,!0);if(!1!==f&&t&&n===t&&!h.cropped&&!h.hasGroupedData&&h.visible)k(a,function(a,b){r[b].update&&a!==u.data[b]&&r[b].update(a,!1,null,!1)});else{h.xIncrement=null;h.colorCounter=0;k(this.parallelArrays,function(a){h[a+"Data"].length=0});if(G&&t>G){for(g=0;null===m&&g<t;)m=a[g],g++;if(e(m))for(g=0;g<t;g++)q[g]=this.autoIncrement(),w[g]=a[g];else if(c(m))if(v)for(g=
0;g<t;g++)m=a[g],q[g]=m[0],w[g]=m.slice(1,v+1);else for(g=0;g<t;g++)m=a[g],q[g]=m[0],w[g]=m[1];else d(12)}else for(g=0;g<t;g++)void 0!==a[g]&&(m={series:h},h.pointClass.prototype.applyOptions.apply(m,[a[g]]),h.updateParallelArrays(m,g));l(w[0])&&d(14,!0);h.data=[];h.options.data=h.userOptions.data=a;for(g=n;g--;)r[g]&&r[g].destroy&&r[g].destroy();y&&(y.minRange=y.userMinRange);h.isDirty=x.isDirtyBox=!0;h.isDirtyData=!!r;g=!1}"point"===u.legendType&&(this.processData(),this.generatePoints());b&&x.redraw(g)},
processData:function(a){var b=this.xData,c=this.yData,e=b.length,g;g=0;var f,h,l=this.xAxis,k,r=this.options;k=r.cropThreshold;var n=this.getExtremesFromAll||r.getExtremesFromAll,t=this.isCartesian,r=l&&l.val2lin,u=l&&l.isLog,m,x;if(t&&!this.isDirty&&!l.isDirty&&!this.yAxis.isDirty&&!a)return!1;l&&(a=l.getExtremes(),m=a.min,x=a.max);if(t&&this.sorted&&!n&&(!k||e>k||this.forceCrop))if(b[e-1]<m||b[0]>x)b=[],c=[];else if(b[0]<m||b[e-1]>x)g=this.cropData(this.xData,this.yData,m,x),b=g.xData,c=g.yData,
g=g.start,f=!0;for(k=b.length||1;--k;)e=u?r(b[k])-r(b[k-1]):b[k]-b[k-1],0<e&&(void 0===h||e<h)?h=e:0>e&&this.requireSorting&&d(15);this.cropped=f;this.cropStart=g;this.processedXData=b;this.processedYData=c;this.closestPointRange=h},cropData:function(a,b,c,d){var e=a.length,g=0,f=e,h=L(this.cropShoulder,1),l;for(l=0;l<e;l++)if(a[l]>=c){g=Math.max(0,l-h);break}for(c=l;c<e;c++)if(a[c]>d){f=c+h;break}return{xData:a.slice(g,f),yData:b.slice(g,f),start:g,end:f}},generatePoints:function(){var a=this.options.data,
b=this.data,c,d=this.processedXData,e=this.processedYData,g=this.pointClass,f=d.length,h=this.cropStart||0,l,k=this.hasGroupedData,n,u=[],m;b||k||(b=[],b.length=a.length,b=this.data=b);for(m=0;m<f;m++)l=h+m,k?(u[m]=(new g).init(this,[d[m]].concat(t(e[m]))),u[m].dataGroup=this.groupMap[m]):(b[l]?n=b[l]:void 0!==a[l]&&(b[l]=n=(new g).init(this,a[l],d[m])),u[m]=n),u[m].index=l;if(b&&(f!==(c=b.length)||k))for(m=0;m<c;m++)m!==h||k||(m+=f),b[m]&&(b[m].destroyElements(),b[m].plotX=void 0);this.data=b;this.points=
u},getExtremes:function(a){var b=this.yAxis,d=this.processedXData,g,f=[],h=0;g=this.xAxis.getExtremes();var l=g.min,k=g.max,r,n,t,m;a=a||this.stackedYData||this.processedYData||[];g=a.length;for(m=0;m<g;m++)if(n=d[m],t=a[m],r=(e(t,!0)||c(t))&&(!b.isLog||t.length||0<t),n=this.getExtremesFromAll||this.options.getExtremesFromAll||this.cropped||(d[m+1]||n)>=l&&(d[m-1]||n)<=k,r&&n)if(r=t.length)for(;r--;)null!==t[r]&&(f[h++]=t[r]);else f[h++]=t;this.dataMin=J(f);this.dataMax=F(f)},translate:function(){this.processedXData||
this.processData();this.generatePoints();for(var a=this.options,b=a.stacking,c=this.xAxis,d=c.categories,g=this.yAxis,f=this.points,h=f.length,l=!!this.modifyValue,k=a.pointPlacement,t="between"===k||e(k),u=a.threshold,x=a.startFromThreshold?u:0,y,q,w,v,K=Number.MAX_VALUE,a=0;a<h;a++){var I=f[a],B=I.x,z=I.y;q=I.low;var D=b&&g.stacks[(this.negStacks&&z<(x?0:u)?"-":"")+this.stackKey],F;g.isLog&&null!==z&&0>=z&&(I.isNull=!0);I.plotX=y=m(Math.min(Math.max(-1E5,c.translate(B,0,0,0,1,k,"flags"===this.type)),
1E5));b&&this.visible&&!I.isNull&&D&&D[B]&&(v=this.getStackIndicator(v,B,this.index),F=D[B],z=F.points[v.key],q=z[0],z=z[1],q===x&&v.key===D[B].base&&(q=L(u,g.min)),g.isLog&&0>=q&&(q=null),I.total=I.stackTotal=F.total,I.percentage=F.total&&I.y/F.total*100,I.stackY=z,F.setOffset(this.pointXOffset||0,this.barW||0));I.yBottom=n(q)?g.translate(q,0,1,0,1):null;l&&(z=this.modifyValue(z,I));I.plotY=q="number"===typeof z&&Infinity!==z?Math.min(Math.max(-1E5,g.translate(z,0,1,0,1)),1E5):void 0;I.isInside=
void 0!==q&&0<=q&&q<=g.len&&0<=y&&y<=c.len;I.clientX=t?m(c.translate(B,0,0,0,1,k)):y;I.negative=I.y<(u||0);I.category=d&&void 0!==d[I.x]?d[I.x]:I.x;I.isNull||(void 0!==w&&(K=Math.min(K,Math.abs(y-w))),w=y)}this.closestPointRangePx=K},getValidPoints:function(a,b){var c=this.chart;return B(a||this.points||[],function(a){return b&&!c.isInsidePlot(a.plotX,a.plotY,c.inverted)?!1:!a.isNull})},setClip:function(a){var b=this.chart,c=this.options,d=b.renderer,e=b.inverted,g=this.clipBox,f=g||b.clipBox,h=this.sharedClipKey||
["_sharedClip",a&&a.duration,a&&a.easing,f.height,c.xAxis,c.yAxis].join(),l=b[h],k=b[h+"m"];l||(a&&(f.width=0,b[h+"m"]=k=d.clipRect(-99,e?-b.plotLeft:-b.plotTop,99,e?b.chartWidth:b.chartHeight)),b[h]=l=d.clipRect(f),l.count={length:0});a&&!l.count[this.index]&&(l.count[this.index]=!0,l.count.length+=1);!1!==c.clip&&(this.group.clip(a||g?l:b.clipRect),this.markerGroup.clip(k),this.sharedClipKey=h);a||(l.count[this.index]&&(delete l.count[this.index],--l.count.length),0===l.count.length&&h&&b[h]&&(g||
(b[h]=b[h].destroy()),b[h+"m"]&&(b[h+"m"]=b[h+"m"].destroy())))},animate:function(a){var b=this.chart,c=z(this.options.animation),d;a?this.setClip(c):(d=this.sharedClipKey,(a=b[d])&&a.animate({width:b.plotSizeX},c),b[d+"m"]&&b[d+"m"].animate({width:b.plotSizeX+99},c),this.animate=null)},afterAnimate:function(){this.setClip();w(this,"afterAnimate")},drawPoints:function(){var a=this.points,b=this.chart,c,d,g,f,h=this.options.marker,l,k,n,t,m=this.markerGroup,u=L(h.enabled,this.xAxis.isRadial?!0:null,
this.closestPointRangePx>2*h.radius);if(!1!==h.enabled||this._hasPointMarkers)for(d=a.length;d--;)g=a[d],c=g.plotY,f=g.graphic,l=g.marker||{},k=!!g.marker,n=u&&void 0===l.enabled||l.enabled,t=g.isInside,n&&e(c)&&null!==g.y?(c=L(l.symbol,this.symbol),g.hasImage=0===c.indexOf("url"),n=this.markerAttribs(g,g.selected&&"select"),f?f[t?"show":"hide"](!0).animate(n):t&&(0<n.width||g.hasImage)&&(g.graphic=f=b.renderer.symbol(c,n.x,n.y,n.width,n.height,k?l:h).add(m)),f&&f.attr(this.pointAttribs(g,g.selected&&
"select")),f&&f.addClass(g.getClassName(),!0)):f&&(g.graphic=f.destroy())},markerAttribs:function(a,b){var c=this.options.marker,d=a&&a.options,e=d&&d.marker||{},d=L(e.radius,c.radius);b&&(c=c.states[b],b=e.states&&e.states[b],d=L(b&&b.radius,c&&c.radius,d+(c&&c.radiusPlus||0)));a.hasImage&&(d=0);a={x:Math.floor(a.plotX)-d,y:a.plotY-d};d&&(a.width=a.height=2*d);return a},pointAttribs:function(a,b){var c=this.options.marker,d=a&&a.options,e=d&&d.marker||{},g=c.lineWidth,f=this.color,d=d&&d.color,h=
a&&a.color,l;a&&this.zones.length&&(a=a.getZone())&&a.color&&(l=a.color);f=d||l||h||f;l=e.fillColor||c.fillColor||f;f=e.lineColor||c.lineColor||f;b&&(c=c.states[b],b=e.states&&e.states[b]||{},g=c.lineWidth||g+c.lineWidthPlus,l=b.fillColor||c.fillColor||l,f=b.lineColor||c.lineColor||f);return{stroke:f,"stroke-width":g,fill:l}},destroy:function(){var a=this,c=a.chart,d=/AppleWebKit\/533/.test(I.navigator.userAgent),e,g=a.data||[],f,h,l;w(a,"destroy");b(a);k(a.axisTypes||[],function(b){(l=a[b])&&l.series&&
(v(l.series,a),l.isDirty=l.forceRedraw=!0)});a.legendItem&&a.chart.legend.destroyItem(a);for(e=g.length;e--;)(f=g[e])&&f.destroy&&f.destroy();a.points=null;clearTimeout(a.animationTimeout);for(h in a)a[h]instanceof K&&!a[h].survive&&(e=d&&"group"===h?"hide":"destroy",a[h][e]());c.hoverSeries===a&&(c.hoverSeries=null);v(c.series,a);for(h in a)delete a[h]},getGraphPath:function(a,b,c){var d=this,e=d.options,g=e.step,f,h=[],l=[],r;a=a||d.points;(f=a.reversed)&&a.reverse();(g={right:1,center:2}[g]||g&&
3)&&f&&(g=4-g);!e.connectNulls||b||c||(a=this.getValidPoints(a));k(a,function(f,k){var t=f.plotX,p=f.plotY,m=a[k-1];(f.leftCliff||m&&m.rightCliff)&&!c&&(r=!0);f.isNull&&!n(b)&&0<k?r=!e.connectNulls:f.isNull&&!b?r=!0:(0===k||r?k=["M",f.plotX,f.plotY]:d.getPointSpline?k=d.getPointSpline(a,f,k):g?(k=1===g?["L",m.plotX,p]:2===g?["L",(m.plotX+t)/2,m.plotY,"L",(m.plotX+t)/2,p]:["L",t,m.plotY],k.push("L",t,p)):k=["L",t,p],l.push(f.x),g&&l.push(f.x),h.push.apply(h,k),r=!1)});h.xMap=l;return d.graphPath=h},
drawGraph:function(){var a=this,b=this.options,c=(this.gappedPath||this.getGraphPath).call(this),d=[["graph","highcharts-graph",b.lineColor||this.color,b.dashStyle]];k(this.zones,function(c,e){d.push(["zone-graph-"+e,"highcharts-graph highcharts-zone-graph-"+e+" "+(c.className||""),c.color||a.color,c.dashStyle||b.dashStyle])});k(d,function(d,e){var g=d[0],f=a[g];f?(f.endX=c.xMap,f.animate({d:c})):c.length&&(a[g]=a.chart.renderer.path(c).addClass(d[1]).attr({zIndex:1}).add(a.group),f={stroke:d[2],
"stroke-width":b.lineWidth,fill:a.fillGraph&&a.color||"none"},d[3]?f.dashstyle=d[3]:"square"!==b.linecap&&(f["stroke-linecap"]=f["stroke-linejoin"]="round"),f=a[g].attr(f).shadow(2>e&&b.shadow));f&&(f.startX=c.xMap,f.isArea=c.isArea)})},applyZones:function(){var a=this,b=this.chart,c=b.renderer,d=this.zones,e,g,f=this.clips||[],h,l=this.graph,n=this.area,t=Math.max(b.chartWidth,b.chartHeight),m=this[(this.zoneAxis||"y")+"Axis"],u,x,y=b.inverted,q,w,v,K,I=!1;d.length&&(l||n)&&m&&void 0!==m.min&&(x=
m.reversed,q=m.horiz,l&&l.hide(),n&&n.hide(),u=m.getExtremes(),k(d,function(d,k){e=x?q?b.plotWidth:0:q?0:m.toPixels(u.min);e=Math.min(Math.max(L(g,e),0),t);g=Math.min(Math.max(Math.round(m.toPixels(L(d.value,u.max),!0)),0),t);I&&(e=g=m.toPixels(u.max));w=Math.abs(e-g);v=Math.min(e,g);K=Math.max(e,g);m.isXAxis?(h={x:y?K:v,y:0,width:w,height:t},q||(h.x=b.plotHeight-h.x)):(h={x:0,y:y?K:v,width:t,height:w},q&&(h.y=b.plotWidth-h.y));y&&c.isVML&&(h=m.isXAxis?{x:0,y:x?v:K,height:h.width,width:b.chartWidth}:
{x:h.y-b.plotLeft-b.spacingBox.x,y:0,width:h.height,height:b.chartHeight});f[k]?f[k].animate(h):(f[k]=c.clipRect(h),l&&a["zone-graph-"+k].clip(f[k]),n&&a["zone-area-"+k].clip(f[k]));I=d.value>u.max}),this.clips=f)},invertGroups:function(a){function c(){var b={width:d.yAxis.len,height:d.xAxis.len};k(["group","markerGroup"],function(c){d[c]&&d[c].attr(b).invert(a)})}var d=this,e=d.chart;d.xAxis&&(D(e,"resize",c),D(d,"destroy",function(){b(e,"resize",c)}),c(a),d.invertGroups=c)},plotGroup:function(a,
b,c,d,e){var g=this[a],f=!g;f&&(this[a]=g=this.chart.renderer.g(b).attr({zIndex:d||.1}).add(e),g.addClass("highcharts-series-"+this.index+" highcharts-"+this.type+"-series highcharts-color-"+this.colorIndex+" "+(this.options.className||"")));g.attr({visibility:c})[f?"attr":"animate"](this.getPlotBox());return g},getPlotBox:function(){var a=this.chart,b=this.xAxis,c=this.yAxis;a.inverted&&(b=c,c=this.xAxis);return{translateX:b?b.left:a.plotLeft,translateY:c?c.top:a.plotTop,scaleX:1,scaleY:1}},render:function(){var a=
this,b=a.chart,c,d=a.options,e=!!a.animate&&b.renderer.isSVG&&z(d.animation).duration,g=a.visible?"inherit":"hidden",f=d.zIndex,h=a.hasRendered,l=b.seriesGroup,k=b.inverted;c=a.plotGroup("group","series",g,f,l);a.markerGroup=a.plotGroup("markerGroup","markers",g,f,l);e&&a.animate(!0);c.inverted=a.isCartesian?k:!1;a.drawGraph&&(a.drawGraph(),a.applyZones());a.drawDataLabels&&a.drawDataLabels();a.visible&&a.drawPoints();a.drawTracker&&!1!==a.options.enableMouseTracking&&a.drawTracker();a.invertGroups(k);
!1===d.clip||a.sharedClipKey||h||c.clip(b.clipRect);e&&a.animate();h||(a.animationTimeout=x(function(){a.afterAnimate()},e));a.isDirty=a.isDirtyData=!1;a.hasRendered=!0},redraw:function(){var a=this.chart,b=this.isDirty||this.isDirtyData,c=this.group,d=this.xAxis,e=this.yAxis;c&&(a.inverted&&c.attr({width:a.plotWidth,height:a.plotHeight}),c.animate({translateX:L(d&&d.left,a.plotLeft),translateY:L(e&&e.top,a.plotTop)}));this.translate();this.render();b&&delete this.kdTree},kdDimensions:1,kdAxisArray:["clientX",
"plotY"],searchPoint:function(a,b){var c=this.xAxis,d=this.yAxis,e=this.chart.inverted;return this.searchKDTree({clientX:e?c.len-a.chartY+c.pos:a.chartX-c.pos,plotY:e?d.len-a.chartX+d.pos:a.chartY-d.pos},b)},buildKDTree:function(){function a(c,d,e){var g,f;if(f=c&&c.length)return g=b.kdAxisArray[d%e],c.sort(function(a,b){return a[g]-b[g]}),f=Math.floor(f/2),{point:c[f],left:a(c.slice(0,f),d+1,e),right:a(c.slice(f+1),d+1,e)}}var b=this,c=b.kdDimensions;delete b.kdTree;x(function(){b.kdTree=a(b.getValidPoints(null,
!b.directTouch),c,c)},b.options.kdNow?0:1)},searchKDTree:function(a,b){function c(a,b,h,l){var k=b.point,t=d.kdAxisArray[h%l],m,u,r=k;u=n(a[e])&&n(k[e])?Math.pow(a[e]-k[e],2):null;m=n(a[g])&&n(k[g])?Math.pow(a[g]-k[g],2):null;m=(u||0)+(m||0);k.dist=n(m)?Math.sqrt(m):Number.MAX_VALUE;k.distX=n(u)?Math.sqrt(u):Number.MAX_VALUE;t=a[t]-k[t];m=0>t?"left":"right";u=0>t?"right":"left";b[m]&&(m=c(a,b[m],h+1,l),r=m[f]<r[f]?m:k);b[u]&&Math.sqrt(t*t)<r[f]&&(a=c(a,b[u],h+1,l),r=a[f]<r[f]?a:r);return r}var d=
this,e=this.kdAxisArray[0],g=this.kdAxisArray[1],f=b?"distX":"dist";this.kdTree||this.buildKDTree();if(this.kdTree)return c(a,this.kdTree,this.kdDimensions,this.kdDimensions)}})})(M);(function(a){function D(a,f,d,g,h){var k=a.chart.inverted;this.axis=a;this.isNegative=d;this.options=f;this.x=g;this.total=null;this.points={};this.stack=h;this.rightCliff=this.leftCliff=0;this.alignOptions={align:f.align||(k?d?"left":"right":"center"),verticalAlign:f.verticalAlign||(k?"middle":d?"bottom":"top"),y:n(f.y,
k?4:d?14:-6),x:n(f.x,k?d?-6:6:0)};this.textAlign=f.textAlign||(k?d?"right":"left":"center")}var z=a.Axis,F=a.Chart,J=a.correctFloat,m=a.defined,f=a.destroyObjectProperties,h=a.each,q=a.format,n=a.pick;a=a.Series;D.prototype={destroy:function(){f(this,this.axis)},render:function(a){var f=this.options,d=f.format,d=d?q(d,this):f.formatter.call(this);this.label?this.label.attr({text:d,visibility:"hidden"}):this.label=this.axis.chart.renderer.text(d,null,null,f.useHTML).css(f.style).attr({align:this.textAlign,
rotation:f.rotation,visibility:"hidden"}).add(a)},setOffset:function(a,f){var d=this.axis,g=d.chart,h=g.inverted,k=d.reversed,k=this.isNegative&&!k||!this.isNegative&&k,c=d.translate(d.usePercentage?100:this.total,0,0,0,1),d=d.translate(0),d=Math.abs(c-d);a=g.xAxis[0].translate(this.x)+a;var e=g.plotHeight,h={x:h?k?c:c-d:a,y:h?e-a-f:k?e-c-d:e-c,width:h?d:f,height:h?f:d};if(f=this.label)f.align(this.alignOptions,null,h),h=f.alignAttr,f[!1===this.options.crop||g.isInsidePlot(h.x,h.y)?"show":"hide"](!0)}};
F.prototype.getStacks=function(){var a=this;h(a.yAxis,function(a){a.stacks&&a.hasVisibleSeries&&(a.oldStacks=a.stacks)});h(a.series,function(f){!f.options.stacking||!0!==f.visible&&!1!==a.options.chart.ignoreHiddenSeries||(f.stackKey=f.type+n(f.options.stack,""))})};z.prototype.buildStacks=function(){var a=this.series,f,d=n(this.options.reversedStacks,!0),g=a.length,h;if(!this.isXAxis){this.usePercentage=!1;for(h=g;h--;)a[d?h:g-h-1].setStackedPoints();for(h=g;h--;)f=a[d?h:g-h-1],f.setStackCliffs&&
f.setStackCliffs();if(this.usePercentage)for(h=0;h<g;h++)a[h].setPercentStacks()}};z.prototype.renderStackTotals=function(){var a=this.chart,f=a.renderer,d=this.stacks,g,h,n=this.stackTotalGroup;n||(this.stackTotalGroup=n=f.g("stack-labels").attr({visibility:"visible",zIndex:6}).add());n.translate(a.plotLeft,a.plotTop);for(g in d)for(h in a=d[g],a)a[h].render(n)};z.prototype.resetStacks=function(){var a=this.stacks,f,d;if(!this.isXAxis)for(f in a)for(d in a[f])a[f][d].touched<this.stacksTouched?(a[f][d].destroy(),
delete a[f][d]):(a[f][d].total=null,a[f][d].cum=0)};z.prototype.cleanStacks=function(){var a,f,d;if(!this.isXAxis)for(f in this.oldStacks&&(a=this.stacks=this.oldStacks),a)for(d in a[f])a[f][d].cum=a[f][d].total};a.prototype.setStackedPoints=function(){if(this.options.stacking&&(!0===this.visible||!1===this.chart.options.chart.ignoreHiddenSeries)){var a=this.processedXData,f=this.processedYData,d=[],g=f.length,h=this.options,q=h.threshold,c=h.startFromThreshold?q:0,e=h.stack,h=h.stacking,l=this.stackKey,
u="-"+l,z=this.negStacks,b=this.yAxis,t=b.stacks,y=b.oldStacks,K,x,I,r,G,H,F;b.stacksTouched+=1;for(G=0;G<g;G++)H=a[G],F=f[G],K=this.getStackIndicator(K,H,this.index),r=K.key,I=(x=z&&F<(c?0:q))?u:l,t[I]||(t[I]={}),t[I][H]||(y[I]&&y[I][H]?(t[I][H]=y[I][H],t[I][H].total=null):t[I][H]=new D(b,b.options.stackLabels,x,H,e)),I=t[I][H],null!==F&&(I.points[r]=I.points[this.index]=[n(I.cum,c)],m(I.cum)||(I.base=r),I.touched=b.stacksTouched,0<K.index&&!1===this.singleStacks&&(I.points[r][0]=I.points[this.index+
","+H+",0"][0])),"percent"===h?(x=x?l:u,z&&t[x]&&t[x][H]?(x=t[x][H],I.total=x.total=Math.max(x.total,I.total)+Math.abs(F)||0):I.total=J(I.total+(Math.abs(F)||0))):I.total=J(I.total+(F||0)),I.cum=n(I.cum,c)+(F||0),null!==F&&(I.points[r].push(I.cum),d[G]=I.cum);"percent"===h&&(b.usePercentage=!0);this.stackedYData=d;b.oldStacks={}}};a.prototype.setPercentStacks=function(){var a=this,f=a.stackKey,d=a.yAxis.stacks,g=a.processedXData,n;h([f,"-"+f],function(f){for(var c=g.length,e,h;c--;)if(e=g[c],n=a.getStackIndicator(n,
e,a.index,f),e=(h=d[f]&&d[f][e])&&h.points[n.key])h=h.total?100/h.total:0,e[0]=J(e[0]*h),e[1]=J(e[1]*h),a.stackedYData[c]=e[1]})};a.prototype.getStackIndicator=function(a,f,d,g){!m(a)||a.x!==f||g&&a.key!==g?a={x:f,index:0,key:g}:a.index++;a.key=[d,f,a.index].join();return a}})(M);(function(a){var D=a.addEvent,z=a.animate,F=a.Axis,J=a.createElement,m=a.css,f=a.defined,h=a.each,q=a.erase,n=a.extend,k=a.fireEvent,v=a.inArray,d=a.isNumber,g=a.isObject,w=a.merge,B=a.pick,c=a.Point,e=a.Series,l=a.seriesTypes,
u=a.setAnimation,L=a.splat;n(a.Chart.prototype,{addSeries:function(a,c,d){var b,e=this;a&&(c=B(c,!0),k(e,"addSeries",{options:a},function(){b=e.initSeries(a);e.isDirtyLegend=!0;e.linkSeries();c&&e.redraw(d)}));return b},addAxis:function(a,c,d,e){var b=c?"xAxis":"yAxis",f=this.options;a=w(a,{index:this[b].length,isX:c});new F(this,a);f[b]=L(f[b]||{});f[b].push(a);B(d,!0)&&this.redraw(e)},showLoading:function(a){var b=this,c=b.options,d=b.loadingDiv,e=c.loading,f=function(){d&&m(d,{left:b.plotLeft+
"px",top:b.plotTop+"px",width:b.plotWidth+"px",height:b.plotHeight+"px"})};d||(b.loadingDiv=d=J("div",{className:"highcharts-loading highcharts-loading-hidden"},null,b.container),b.loadingSpan=J("span",{className:"highcharts-loading-inner"},null,d),D(b,"redraw",f));d.className="highcharts-loading";b.loadingSpan.innerHTML=a||c.lang.loading;m(d,n(e.style,{zIndex:10}));m(b.loadingSpan,e.labelStyle);b.loadingShown||(m(d,{opacity:0,display:""}),z(d,{opacity:e.style.opacity||.5},{duration:e.showDuration||
0}));b.loadingShown=!0;f()},hideLoading:function(){var a=this.options,c=this.loadingDiv;c&&(c.className="highcharts-loading highcharts-loading-hidden",z(c,{opacity:0},{duration:a.loading.hideDuration||100,complete:function(){m(c,{display:"none"})}}));this.loadingShown=!1},propsRequireDirtyBox:"backgroundColor borderColor borderWidth margin marginTop marginRight marginBottom marginLeft spacing spacingTop spacingRight spacingBottom spacingLeft borderRadius plotBackgroundColor plotBackgroundImage plotBorderColor plotBorderWidth plotShadow shadow".split(" "),
propsRequireUpdateSeries:["chart.polar","chart.ignoreHiddenSeries","chart.type","colors","plotOptions"],update:function(a,c){var b,e={credits:"addCredits",title:"setTitle",subtitle:"setSubtitle"},g=a.chart,l,k;if(g){w(!0,this.options.chart,g);"className"in g&&this.setClassName(g.className);if("inverted"in g||"polar"in g)this.propFromSeries(),l=!0;for(b in g)g.hasOwnProperty(b)&&(-1!==v("chart."+b,this.propsRequireUpdateSeries)&&(k=!0),-1!==v(b,this.propsRequireDirtyBox)&&(this.isDirtyBox=!0));"style"in
g&&this.renderer.setStyle(g.style)}for(b in a){if(this[b]&&"function"===typeof this[b].update)this[b].update(a[b],!1);else if("function"===typeof this[e[b]])this[e[b]](a[b]);"chart"!==b&&-1!==v(b,this.propsRequireUpdateSeries)&&(k=!0)}a.colors&&(this.options.colors=a.colors);a.plotOptions&&w(!0,this.options.plotOptions,a.plotOptions);h(["xAxis","yAxis","series"],function(b){a[b]&&h(L(a[b]),function(a){var c=f(a.id)&&this.get(a.id)||this[b][0];c&&c.coll===b&&c.update(a,!1)},this)},this);l&&h(this.axes,
function(a){a.update({},!1)});k&&h(this.series,function(a){a.update({},!1)});a.loading&&w(!0,this.options.loading,a.loading);b=g&&g.width;g=g&&g.height;d(b)&&b!==this.chartWidth||d(g)&&g!==this.chartHeight?this.setSize(b,g):B(c,!0)&&this.redraw()},setSubtitle:function(a){this.setTitle(void 0,a)}});n(c.prototype,{update:function(a,c,d,e){function b(){f.applyOptions(a);null===f.y&&l&&(f.graphic=l.destroy());g(a,!0)&&(l&&l.element&&a&&a.marker&&a.marker.symbol&&(f.graphic=l.destroy()),a&&a.dataLabels&&
f.dataLabel&&(f.dataLabel=f.dataLabel.destroy()));k=f.index;h.updateParallelArrays(f,k);m.data[k]=g(m.data[k],!0)?f.options:a;h.isDirty=h.isDirtyData=!0;!h.fixedBox&&h.hasCartesianSeries&&(n.isDirtyBox=!0);"point"===m.legendType&&(n.isDirtyLegend=!0);c&&n.redraw(d)}var f=this,h=f.series,l=f.graphic,k,n=h.chart,m=h.options;c=B(c,!0);!1===e?b():f.firePointEvent("update",{options:a},b)},remove:function(a,c){this.series.removePoint(v(this,this.series.data),a,c)}});n(e.prototype,{addPoint:function(a,c,
d,e){var b=this.options,f=this.data,g=this.chart,h=this.xAxis&&this.xAxis.names,l=b.data,k,n,m=this.xData,u,t;c=B(c,!0);k={series:this};this.pointClass.prototype.applyOptions.apply(k,[a]);t=k.x;u=m.length;if(this.requireSorting&&t<m[u-1])for(n=!0;u&&m[u-1]>t;)u--;this.updateParallelArrays(k,"splice",u,0,0);this.updateParallelArrays(k,u);h&&k.name&&(h[t]=k.name);l.splice(u,0,a);n&&(this.data.splice(u,0,null),this.processData());"point"===b.legendType&&this.generatePoints();d&&(f[0]&&f[0].remove?f[0].remove(!1):
(f.shift(),this.updateParallelArrays(k,"shift"),l.shift()));this.isDirtyData=this.isDirty=!0;c&&g.redraw(e)},removePoint:function(a,c,d){var b=this,e=b.data,f=e[a],g=b.points,h=b.chart,l=function(){g&&g.length===e.length&&g.splice(a,1);e.splice(a,1);b.options.data.splice(a,1);b.updateParallelArrays(f||{series:b},"splice",a,1);f&&f.destroy();b.isDirty=!0;b.isDirtyData=!0;c&&h.redraw()};u(d,h);c=B(c,!0);f?f.firePointEvent("remove",null,l):l()},remove:function(a,c,d){function b(){e.destroy();f.isDirtyLegend=
f.isDirtyBox=!0;f.linkSeries();B(a,!0)&&f.redraw(c)}var e=this,f=e.chart;!1!==d?k(e,"remove",null,b):b()},update:function(a,c){var b=this,d=this.chart,e=this.userOptions,f=this.type,g=a.type||e.type||d.options.chart.type,k=l[f].prototype,m=["group","markerGroup","dataLabelsGroup"],u;if(g&&g!==f||void 0!==a.zIndex)m.length=0;h(m,function(a){m[a]=b[a];delete b[a]});a=w(e,{animation:!1,index:this.index,pointStart:this.xData[0]},{data:this.options.data},a);this.remove(!1,null,!1);for(u in k)this[u]=void 0;
n(this,l[g||f].prototype);h(m,function(a){b[a]=m[a]});this.init(d,a);d.linkSeries();B(c,!0)&&d.redraw(!1)}});n(F.prototype,{update:function(a,c){var b=this.chart;a=b.options[this.coll][this.options.index]=w(this.userOptions,a);this.destroy(!0);this.init(b,n(a,{events:void 0}));b.isDirtyBox=!0;B(c,!0)&&b.redraw()},remove:function(a){for(var b=this.chart,c=this.coll,d=this.series,e=d.length;e--;)d[e]&&d[e].remove(!1);q(b.axes,this);q(b[c],this);b.options[c].splice(this.options.index,1);h(b[c],function(a,
b){a.options.index=b});this.destroy();b.isDirtyBox=!0;B(a,!0)&&b.redraw()},setTitle:function(a,c){this.update({title:a},c)},setCategories:function(a,c){this.update({categories:a},c)}})})(M);(function(a){var D=a.color,z=a.each,F=a.map,J=a.pick,m=a.Series,f=a.seriesType;f("area","line",{softThreshold:!1,threshold:0},{singleStacks:!1,getStackPoints:function(){var a=[],f=[],n=this.xAxis,k=this.yAxis,m=k.stacks[this.stackKey],d={},g=this.points,w=this.index,B=k.series,c=B.length,e,l=J(k.options.reversedStacks,
!0)?1:-1,u,L;if(this.options.stacking){for(u=0;u<g.length;u++)d[g[u].x]=g[u];for(L in m)null!==m[L].total&&f.push(L);f.sort(function(a,c){return a-c});e=F(B,function(){return this.visible});z(f,function(b,g){var h=0,t,q;if(d[b]&&!d[b].isNull)a.push(d[b]),z([-1,1],function(a){var h=1===a?"rightNull":"leftNull",k=0,n=m[f[g+a]];if(n)for(u=w;0<=u&&u<c;)t=n.points[u],t||(u===w?d[b][h]=!0:e[u]&&(q=m[b].points[u])&&(k-=q[1]-q[0])),u+=l;d[b][1===a?"rightCliff":"leftCliff"]=k});else{for(u=w;0<=u&&u<c;){if(t=
m[b].points[u]){h=t[1];break}u+=l}h=k.toPixels(h,!0);a.push({isNull:!0,plotX:n.toPixels(b,!0),plotY:h,yBottom:h})}})}return a},getGraphPath:function(a){var f=m.prototype.getGraphPath,h=this.options,k=h.stacking,v=this.yAxis,d,g,w=[],B=[],c=this.index,e,l=v.stacks[this.stackKey],u=h.threshold,z=v.getThreshold(h.threshold),b,h=h.connectNulls||"percent"===k,t=function(b,d,f){var g=a[b];b=k&&l[g.x].points[c];var h=g[f+"Null"]||0;f=g[f+"Cliff"]||0;var n,m,g=!0;f||h?(n=(h?b[0]:b[1])+f,m=b[0]+f,g=!!h):!k&&
a[d]&&a[d].isNull&&(n=m=u);void 0!==n&&(B.push({plotX:e,plotY:null===n?z:v.getThreshold(n),isNull:g}),w.push({plotX:e,plotY:null===m?z:v.getThreshold(m),doCurve:!1}))};a=a||this.points;k&&(a=this.getStackPoints());for(d=0;d<a.length;d++)if(g=a[d].isNull,e=J(a[d].rectPlotX,a[d].plotX),b=J(a[d].yBottom,z),!g||h)h||t(d,d-1,"left"),g&&!k&&h||(B.push(a[d]),w.push({x:d,plotX:e,plotY:b})),h||t(d,d+1,"right");d=f.call(this,B,!0,!0);w.reversed=!0;g=f.call(this,w,!0,!0);g.length&&(g[0]="L");g=d.concat(g);f=
f.call(this,B,!1,h);g.xMap=d.xMap;this.areaPath=g;return f},drawGraph:function(){this.areaPath=[];m.prototype.drawGraph.apply(this);var a=this,f=this.areaPath,n=this.options,k=[["area","highcharts-area",this.color,n.fillColor]];z(this.zones,function(f,d){k.push(["zone-area-"+d,"highcharts-area highcharts-zone-area-"+d+" "+f.className,f.color||a.color,f.fillColor||n.fillColor])});z(k,function(h){var d=h[0],g=a[d];g?(g.endX=f.xMap,g.animate({d:f})):(g=a[d]=a.chart.renderer.path(f).addClass(h[1]).attr({fill:J(h[3],
D(h[2]).setOpacity(J(n.fillOpacity,.75)).get()),zIndex:0}).add(a.group),g.isArea=!0);g.startX=f.xMap;g.shiftUnit=n.step?2:1})},drawLegendSymbol:a.LegendSymbolMixin.drawRectangle})})(M);(function(a){var D=a.extendClass,z=a.merge,F=a.pick,J=a.Series,m=a.seriesTypes;a.defaultPlotOptions.spline=z(a.defaultPlotOptions.line);m.spline=D(J,{type:"spline",getPointSpline:function(a,h,m){var f=h.plotX,k=h.plotY,q=a[m-1];m=a[m+1];var d,g,w,B;if(q&&!q.isNull&&!1!==q.doCurve&&m&&!m.isNull&&!1!==m.doCurve){a=q.plotY;
w=m.plotX;m=m.plotY;var c=0;d=(1.5*f+q.plotX)/2.5;g=(1.5*k+a)/2.5;w=(1.5*f+w)/2.5;B=(1.5*k+m)/2.5;w!==d&&(c=(B-g)*(w-f)/(w-d)+k-B);g+=c;B+=c;g>a&&g>k?(g=Math.max(a,k),B=2*k-g):g<a&&g<k&&(g=Math.min(a,k),B=2*k-g);B>m&&B>k?(B=Math.max(m,k),g=2*k-B):B<m&&B<k&&(B=Math.min(m,k),g=2*k-B);h.rightContX=w;h.rightContY=B}h=["C",F(q.rightContX,q.plotX),F(q.rightContY,q.plotY),F(d,f),F(g,k),f,k];q.rightContX=q.rightContY=null;return h}})})(M);(function(a){var D=a.seriesTypes.area.prototype,z=a.seriesType;z("areaspline",
"spline",a.defaultPlotOptions.area,{getStackPoints:D.getStackPoints,getGraphPath:D.getGraphPath,setStackCliffs:D.setStackCliffs,drawGraph:D.drawGraph,drawLegendSymbol:a.LegendSymbolMixin.drawRectangle})})(M);(function(a){var D=a.animObject,z=a.color,F=a.each,J=a.extend,m=a.isNumber,f=a.merge,h=a.pick,q=a.Series,n=a.seriesType,k=a.stop,v=a.svg;n("column","line",{borderRadius:0,groupPadding:.2,marker:null,pointPadding:.1,minPointLength:0,cropThreshold:50,pointRange:null,states:{hover:{halo:!1,brightness:.1,
shadow:!1},select:{color:"#cccccc",borderColor:"#000000",shadow:!1}},dataLabels:{align:null,verticalAlign:null,y:null},softThreshold:!1,startFromThreshold:!0,stickyTracking:!1,tooltip:{distance:6},threshold:0,borderColor:"#ffffff"},{cropShoulder:0,directTouch:!0,trackerGroups:["group","dataLabelsGroup"],negStacks:!0,init:function(){q.prototype.init.apply(this,arguments);var a=this,f=a.chart;f.hasRendered&&F(f.series,function(d){d.type===a.type&&(d.isDirty=!0)})},getColumnMetrics:function(){var a=
this,f=a.options,k=a.xAxis,m=a.yAxis,c=k.reversed,e,l={},n=0;!1===f.grouping?n=1:F(a.chart.series,function(b){var c=b.options,d=b.yAxis,f;b.type===a.type&&b.visible&&m.len===d.len&&m.pos===d.pos&&(c.stacking?(e=b.stackKey,void 0===l[e]&&(l[e]=n++),f=l[e]):!1!==c.grouping&&(f=n++),b.columnIndex=f)});var q=Math.min(Math.abs(k.transA)*(k.ordinalSlope||f.pointRange||k.closestPointRange||k.tickInterval||1),k.len),b=q*f.groupPadding,t=(q-2*b)/n,f=Math.min(f.maxPointWidth||k.len,h(f.pointWidth,t*(1-2*f.pointPadding)));
a.columnMetrics={width:f,offset:(t-f)/2+(b+((a.columnIndex||0)+(c?1:0))*t-q/2)*(c?-1:1)};return a.columnMetrics},crispCol:function(a,f,h,k){var c=this.chart,d=this.borderWidth,g=-(d%2?.5:0),d=d%2?.5:1;c.inverted&&c.renderer.isVML&&(d+=1);h=Math.round(a+h)+g;a=Math.round(a)+g;k=Math.round(f+k)+d;g=.5>=Math.abs(f)&&.5<k;f=Math.round(f)+d;k-=f;g&&k&&(--f,k+=1);return{x:a,y:f,width:h-a,height:k}},translate:function(){var a=this,f=a.chart,k=a.options,m=a.dense=2>a.closestPointRange*a.xAxis.transA,m=a.borderWidth=
h(k.borderWidth,m?0:1),c=a.yAxis,e=a.translatedThreshold=c.getThreshold(k.threshold),l=h(k.minPointLength,5),n=a.getColumnMetrics(),v=n.width,b=a.barW=Math.max(v,1+2*m),t=a.pointXOffset=n.offset;f.inverted&&(e-=.5);k.pointPadding&&(b=Math.ceil(b));q.prototype.translate.apply(a);F(a.points,function(d){var g=h(d.yBottom,e),k=999+Math.abs(g),k=Math.min(Math.max(-k,d.plotY),c.len+k),m=d.plotX+t,n=b,u=Math.min(k,g),q,y=Math.max(k,g)-u;Math.abs(y)<l&&l&&(y=l,q=!c.reversed&&!d.negative||c.reversed&&d.negative,
u=Math.abs(u-e)>l?g-l:e-(q?l:0));d.barX=m;d.pointWidth=v;d.tooltipPos=f.inverted?[c.len+c.pos-f.plotLeft-k,a.xAxis.len-m-n/2,y]:[m+n/2,k+c.pos-f.plotTop,y];d.shapeType="rect";d.shapeArgs=a.crispCol.apply(a,d.isNull?[d.plotX,c.len/2,0,0]:[m,u,n,y])})},getSymbol:a.noop,drawLegendSymbol:a.LegendSymbolMixin.drawRectangle,drawGraph:function(){this.group[this.dense?"addClass":"removeClass"]("highcharts-dense-data")},pointAttribs:function(a,f){var d=this.options,g=this.pointAttrToOptions||{},c=g.stroke||
"borderColor",e=g["stroke-width"]||"borderWidth",h=a&&a.color||this.color,k=a[c]||d[c]||this.color||h,g=d.dashStyle,m;a&&this.zones.length&&(h=(h=a.getZone())&&h.color||a.options.color||this.color);f&&(f=d.states[f],m=f.brightness,h=f.color||void 0!==m&&z(h).brighten(f.brightness).get()||h,k=f[c]||k,g=f.dashStyle||g);a={fill:h,stroke:k,"stroke-width":a[e]||d[e]||this[e]||0};d.borderRadius&&(a.r=d.borderRadius);g&&(a.dashstyle=g);return a},drawPoints:function(){var a=this,g=this.chart,h=a.options,
n=g.renderer,c=h.animationLimit||250,e;F(a.points,function(d){var l=d.graphic;m(d.plotY)&&null!==d.y?(e=d.shapeArgs,l?(k(l),l[g.pointCount<c?"animate":"attr"](f(e))):d.graphic=l=n[d.shapeType](e).attr({"class":d.getClassName()}).add(d.group||a.group),l.attr(a.pointAttribs(d,d.selected&&"select")).shadow(h.shadow,null,h.stacking&&!h.borderRadius)):l&&(d.graphic=l.destroy())})},animate:function(a){var d=this,f=this.yAxis,h=d.options,c=this.chart.inverted,e={};v&&(a?(e.scaleY=.001,a=Math.min(f.pos+f.len,
Math.max(f.pos,f.toPixels(h.threshold))),c?e.translateX=a-f.len:e.translateY=a,d.group.attr(e)):(e[c?"translateX":"translateY"]=f.pos,d.group.animate(e,J(D(d.options.animation),{step:function(a,c){d.group.attr({scaleY:Math.max(.001,c.pos)})}})),d.animate=null))},remove:function(){var a=this,f=a.chart;f.hasRendered&&F(f.series,function(d){d.type===a.type&&(d.isDirty=!0)});q.prototype.remove.apply(a,arguments)}})})(M);(function(a){a=a.seriesType;a("bar","column",null,{inverted:!0})})(M);(function(a){var D=
a.Series;a=a.seriesType;a("scatter","line",{lineWidth:0,marker:{enabled:!0},tooltip:{headerFormat:'\x3cspan style\x3d"color:{point.color}"\x3e\u25cf\x3c/span\x3e \x3cspan style\x3d"font-size: 0.85em"\x3e {series.name}\x3c/span\x3e\x3cbr/\x3e',pointFormat:"x: \x3cb\x3e{point.x}\x3c/b\x3e\x3cbr/\x3ey: \x3cb\x3e{point.y}\x3c/b\x3e\x3cbr/\x3e"}},{sorted:!1,requireSorting:!1,noSharedTooltip:!0,trackerGroups:["group","markerGroup","dataLabelsGroup"],takeOrdinalPosition:!1,kdDimensions:2,drawGraph:function(){this.options.lineWidth&&
D.prototype.drawGraph.call(this)}})})(M);(function(a){var D=a.pick,z=a.relativeLength;a.CenteredSeriesMixin={getCenter:function(){var a=this.options,J=this.chart,m=2*(a.slicedOffset||0),f=J.plotWidth-2*m,J=J.plotHeight-2*m,h=a.center,h=[D(h[0],"50%"),D(h[1],"50%"),a.size||"100%",a.innerSize||0],q=Math.min(f,J),n,k;for(n=0;4>n;++n)k=h[n],a=2>n||2===n&&/%$/.test(k),h[n]=z(k,[f,J,q,h[2]][n])+(a?m:0);h[3]>h[2]&&(h[3]=h[2]);return h}}})(M);(function(a){var D=a.addEvent,z=a.defined,F=a.each,J=a.extend,
m=a.inArray,f=a.noop,h=a.pick,q=a.Point,n=a.Series,k=a.seriesType,v=a.setAnimation;k("pie","line",{center:[null,null],clip:!1,colorByPoint:!0,dataLabels:{distance:30,enabled:!0,formatter:function(){return null===this.y?void 0:this.point.name},x:0},ignoreHiddenPoint:!0,legendType:"point",marker:null,size:null,showInLegend:!1,slicedOffset:10,stickyTracking:!1,tooltip:{followPointer:!0},borderColor:"#ffffff",borderWidth:1,states:{hover:{brightness:.1,shadow:!1}}},{isCartesian:!1,requireSorting:!1,directTouch:!0,
noSharedTooltip:!0,trackerGroups:["group","dataLabelsGroup"],axisTypes:[],pointAttribs:a.seriesTypes.column.prototype.pointAttribs,animate:function(a){var d=this,f=d.points,h=d.startAngleRad;a||(F(f,function(a){var c=a.graphic,f=a.shapeArgs;c&&(c.attr({r:a.startR||d.center[3]/2,start:h,end:h}),c.animate({r:f.r,start:f.start,end:f.end},d.options.animation))}),d.animate=null)},updateTotals:function(){var a,f=0,h=this.points,k=h.length,c,e=this.options.ignoreHiddenPoint;for(a=0;a<k;a++)c=h[a],0>c.y&&
(c.y=null),f+=e&&!c.visible?0:c.y;this.total=f;for(a=0;a<k;a++)c=h[a],c.percentage=0<f&&(c.visible||!e)?c.y/f*100:0,c.total=f},generatePoints:function(){n.prototype.generatePoints.call(this);this.updateTotals()},translate:function(a){this.generatePoints();var d=0,f=this.options,k=f.slicedOffset,c=k+(f.borderWidth||0),e,l,m,n=f.startAngle||0,b=this.startAngleRad=Math.PI/180*(n-90),n=(this.endAngleRad=Math.PI/180*(h(f.endAngle,n+360)-90))-b,t=this.points,q=f.dataLabels.distance,f=f.ignoreHiddenPoint,
v,x=t.length,I;a||(this.center=a=this.getCenter());this.getX=function(b,c){m=Math.asin(Math.min((b-a[1])/(a[2]/2+q),1));return a[0]+(c?-1:1)*Math.cos(m)*(a[2]/2+q)};for(v=0;v<x;v++){I=t[v];e=b+d*n;if(!f||I.visible)d+=I.percentage/100;l=b+d*n;I.shapeType="arc";I.shapeArgs={x:a[0],y:a[1],r:a[2]/2,innerR:a[3]/2,start:Math.round(1E3*e)/1E3,end:Math.round(1E3*l)/1E3};m=(l+e)/2;m>1.5*Math.PI?m-=2*Math.PI:m<-Math.PI/2&&(m+=2*Math.PI);I.slicedTranslation={translateX:Math.round(Math.cos(m)*k),translateY:Math.round(Math.sin(m)*
k)};e=Math.cos(m)*a[2]/2;l=Math.sin(m)*a[2]/2;I.tooltipPos=[a[0]+.7*e,a[1]+.7*l];I.half=m<-Math.PI/2||m>Math.PI/2?1:0;I.angle=m;c=Math.min(c,q/5);I.labelPos=[a[0]+e+Math.cos(m)*q,a[1]+l+Math.sin(m)*q,a[0]+e+Math.cos(m)*c,a[1]+l+Math.sin(m)*c,a[0]+e,a[1]+l,0>q?"center":I.half?"right":"left",m]}},drawGraph:null,drawPoints:function(){var a=this,f=a.chart.renderer,h,k,c,e,l=a.options.shadow;l&&!a.shadowGroup&&(a.shadowGroup=f.g("shadow").add(a.group));F(a.points,function(d){if(null!==d.y){k=d.graphic;
e=d.shapeArgs;h=d.sliced?d.slicedTranslation:{};var g=d.shadowGroup;l&&!g&&(g=d.shadowGroup=f.g("shadow").add(a.shadowGroup));g&&g.attr(h);c=a.pointAttribs(d,d.selected&&"select");k?k.setRadialReference(a.center).attr(c).animate(J(e,h)):(d.graphic=k=f[d.shapeType](e).addClass(d.getClassName()).setRadialReference(a.center).attr(h).add(a.group),d.visible||k.attr({visibility:"hidden"}),k.attr(c).attr({"stroke-linejoin":"round"}).shadow(l,g))}})},searchPoint:f,sortByAngle:function(a,f){a.sort(function(a,
d){return void 0!==a.angle&&(d.angle-a.angle)*f})},drawLegendSymbol:a.LegendSymbolMixin.drawRectangle,getCenter:a.CenteredSeriesMixin.getCenter,getSymbol:f},{init:function(){q.prototype.init.apply(this,arguments);var a=this,f;a.name=h(a.name,"Slice");f=function(d){a.slice("select"===d.type)};D(a,"select",f);D(a,"unselect",f);return a},setVisible:function(a,f){var d=this,g=d.series,c=g.chart,e=g.options.ignoreHiddenPoint;f=h(f,e);a!==d.visible&&(d.visible=d.options.visible=a=void 0===a?!d.visible:
a,g.options.data[m(d,g.data)]=d.options,F(["graphic","dataLabel","connector","shadowGroup"],function(c){if(d[c])d[c][a?"show":"hide"](!0)}),d.legendItem&&c.legend.colorizeItem(d,a),a||"hover"!==d.state||d.setState(""),e&&(g.isDirty=!0),f&&c.redraw())},slice:function(a,f,k){var d=this.series;v(k,d.chart);h(f,!0);this.sliced=this.options.sliced=a=z(a)?a:!this.sliced;d.options.data[m(this,d.data)]=this.options;a=a?this.slicedTranslation:{translateX:0,translateY:0};this.graphic.animate(a);this.shadowGroup&&
this.shadowGroup.animate(a)},haloPath:function(a){var d=this.shapeArgs;return this.sliced||!this.visible?[]:this.series.chart.renderer.symbols.arc(d.x,d.y,d.r+a,d.r+a,{innerR:this.shapeArgs.r,start:d.start,end:d.end})}})})(M);(function(a){var D=a.addEvent,z=a.arrayMax,F=a.defined,J=a.each,m=a.extend,f=a.format,h=a.map,q=a.merge,n=a.noop,k=a.pick,v=a.relativeLength,d=a.Series,g=a.seriesTypes,w=a.stableSort,B=a.stop;a.distribute=function(a,d){function c(a,b){return a.target-b.target}var e,f=!0,b=a,
g=[],k;k=0;for(e=a.length;e--;)k+=a[e].size;if(k>d){w(a,function(a,b){return(b.rank||0)-(a.rank||0)});for(k=e=0;k<=d;)k+=a[e].size,e++;g=a.splice(e-1,a.length)}w(a,c);for(a=h(a,function(a){return{size:a.size,targets:[a.target]}});f;){for(e=a.length;e--;)f=a[e],k=(Math.min.apply(0,f.targets)+Math.max.apply(0,f.targets))/2,f.pos=Math.min(Math.max(0,k-f.size/2),d-f.size);e=a.length;for(f=!1;e--;)0<e&&a[e-1].pos+a[e-1].size>a[e].pos&&(a[e-1].size+=a[e].size,a[e-1].targets=a[e-1].targets.concat(a[e].targets),
a[e-1].pos+a[e-1].size>d&&(a[e-1].pos=d-a[e-1].size),a.splice(e,1),f=!0)}e=0;J(a,function(a){var c=0;J(a.targets,function(){b[e].pos=a.pos+c;c+=b[e].size;e++})});b.push.apply(b,g);w(b,c)};d.prototype.drawDataLabels=function(){var a=this,d=a.options,g=d.dataLabels,h=a.points,n,b,t=a.hasRendered||0,y,v,x=k(g.defer,!0),w=a.chart.renderer;if(g.enabled||a._hasPointLabels)a.dlProcessOptions&&a.dlProcessOptions(g),v=a.plotGroup("dataLabelsGroup","data-labels",x&&!t?"hidden":"visible",g.zIndex||6),x&&(v.attr({opacity:+t}),
t||D(a,"afterAnimate",function(){a.visible&&v.show(!0);v[d.animation?"animate":"attr"]({opacity:1},{duration:200})})),b=g,J(h,function(c){var e,h=c.dataLabel,l,t,r=c.connector,u=!0,x,I={};n=c.dlOptions||c.options&&c.options.dataLabels;e=k(n&&n.enabled,b.enabled)&&null!==c.y;if(h&&!e)c.dataLabel=h.destroy();else if(e){g=q(b,n);x=g.style;e=g.rotation;l=c.getLabelConfig();y=g.format?f(g.format,l):g.formatter.call(l,g);x.color=k(g.color,x.color,a.color,"#000000");if(h)F(y)?(h.attr({text:y}),u=!1):(c.dataLabel=
h=h.destroy(),r&&(c.connector=r.destroy()));else if(F(y)){h={fill:g.backgroundColor,stroke:g.borderColor,"stroke-width":g.borderWidth,r:g.borderRadius||0,rotation:e,padding:g.padding,zIndex:1};"contrast"===x.color&&(I.color=g.inside||0>g.distance||d.stacking?w.getContrast(c.color||a.color):"#000000");d.cursor&&(I.cursor=d.cursor);for(t in h)void 0===h[t]&&delete h[t];h=c.dataLabel=w[e?"text":"label"](y,0,-9999,g.shape,null,null,g.useHTML,null,"data-label").attr(h);h.addClass("highcharts-data-label-color-"+
c.colorIndex+" "+(g.className||""));h.css(m(x,I));h.add(v);h.shadow(g.shadow)}h&&a.alignDataLabel(c,h,g,null,u)}})};d.prototype.alignDataLabel=function(a,d,f,g,h){var b=this.chart,c=b.inverted,e=k(a.plotX,-9999),l=k(a.plotY,-9999),n=d.getBBox(),q,r=f.rotation,u=f.align,v=this.visible&&(a.series.forceDL||b.isInsidePlot(e,Math.round(l),c)||g&&b.isInsidePlot(e,c?g.x+1:g.y+g.height-1,c)),w="justify"===k(f.overflow,"justify");v&&(q=f.style.fontSize,q=b.renderer.fontMetrics(q,d).b,g=m({x:c?b.plotWidth-
l:e,y:Math.round(c?b.plotHeight-e:l),width:0,height:0},g),m(f,{width:n.width,height:n.height}),r?(w=!1,c=b.renderer.rotCorr(q,r),c={x:g.x+f.x+g.width/2+c.x,y:g.y+f.y+{top:0,middle:.5,bottom:1}[f.verticalAlign]*g.height},d[h?"attr":"animate"](c).attr({align:u}),e=(r+720)%360,e=180<e&&360>e,"left"===u?c.y-=e?n.height:0:"center"===u?(c.x-=n.width/2,c.y-=n.height/2):"right"===u&&(c.x-=n.width,c.y-=e?0:n.height)):(d.align(f,null,g),c=d.alignAttr),w?this.justifyDataLabel(d,f,c,n,g,h):k(f.crop,!0)&&(v=b.isInsidePlot(c.x,
c.y)&&b.isInsidePlot(c.x+n.width,c.y+n.height)),f.shape&&!r&&d.attr({anchorX:a.plotX,anchorY:a.plotY}));v||(B(d),d.attr({y:-9999}),d.placed=!1)};d.prototype.justifyDataLabel=function(a,d,f,g,h,b){var c=this.chart,e=d.align,k=d.verticalAlign,l,m,n=a.box?0:a.padding||0;l=f.x+n;0>l&&("right"===e?d.align="left":d.x=-l,m=!0);l=f.x+g.width-n;l>c.plotWidth&&("left"===e?d.align="right":d.x=c.plotWidth-l,m=!0);l=f.y+n;0>l&&("bottom"===k?d.verticalAlign="top":d.y=-l,m=!0);l=f.y+g.height-n;l>c.plotHeight&&("top"===
k?d.verticalAlign="bottom":d.y=c.plotHeight-l,m=!0);m&&(a.placed=!b,a.align(d,null,h))};g.pie&&(g.pie.prototype.drawDataLabels=function(){var c=this,e=c.data,f,g=c.chart,m=c.options.dataLabels,b=k(m.connectorPadding,10),n=k(m.connectorWidth,1),q=g.plotWidth,v=g.plotHeight,x,w=m.distance,r=c.center,B=r[2]/2,H=r[1],D=0<w,p,A,F,O,C=[[],[]],E,M,Q,R,T=[0,0,0,0];c.visible&&(m.enabled||c._hasPointLabels)&&(d.prototype.drawDataLabels.apply(c),J(e,function(a){a.dataLabel&&a.visible&&(C[a.half].push(a),a.dataLabel._pos=
null)}),J(C,function(d,e){var k,l,n=d.length,t,u,x;if(n)for(c.sortByAngle(d,e-.5),0<w&&(k=Math.max(0,H-B-w),l=Math.min(H+B+w,g.plotHeight),t=h(d,function(a){if(a.dataLabel)return x=a.dataLabel.getBBox().height||21,{target:a.labelPos[1]-k+x/2,size:x,rank:a.y}}),a.distribute(t,l+x-k)),R=0;R<n;R++)f=d[R],F=f.labelPos,p=f.dataLabel,Q=!1===f.visible?"hidden":"inherit",u=F[1],t?void 0===t[R].pos?Q="hidden":(O=t[R].size,M=k+t[R].pos):M=u,E=m.justify?r[0]+(e?-1:1)*(B+w):c.getX(M<k+2||M>l-2?u:M,e),p._attr=
{visibility:Q,align:F[6]},p._pos={x:E+m.x+({left:b,right:-b}[F[6]]||0),y:M+m.y-10},F.x=E,F.y=M,null===c.options.size&&(A=p.width,E-A<b?T[3]=Math.max(Math.round(A-E+b),T[3]):E+A>q-b&&(T[1]=Math.max(Math.round(E+A-q+b),T[1])),0>M-O/2?T[0]=Math.max(Math.round(-M+O/2),T[0]):M+O/2>v&&(T[2]=Math.max(Math.round(M+O/2-v),T[2])))}),0===z(T)||this.verifyDataLabelOverflow(T))&&(this.placeDataLabels(),D&&n&&J(this.points,function(a){var b;x=a.connector;if((p=a.dataLabel)&&p._pos&&a.visible){Q=p._attr.visibility;
if(b=!x)a.connector=x=g.renderer.path().addClass("highcharts-data-label-connector highcharts-color-"+a.colorIndex).add(c.dataLabelsGroup),x.attr({"stroke-width":n,stroke:m.connectorColor||a.color||"#666666"});x[b?"attr":"animate"]({d:c.connectorPath(a.labelPos)});x.attr("visibility",Q)}else x&&(a.connector=x.destroy())}))},g.pie.prototype.connectorPath=function(a){var c=a.x,d=a.y;return k(this.options.softConnector,!0)?["M",c+("left"===a[6]?5:-5),d,"C",c,d,2*a[2]-a[4],2*a[3]-a[5],a[2],a[3],"L",a[4],
a[5]]:["M",c+("left"===a[6]?5:-5),d,"L",a[2],a[3],"L",a[4],a[5]]},g.pie.prototype.placeDataLabels=function(){J(this.points,function(a){var c=a.dataLabel;c&&a.visible&&((a=c._pos)?(c.attr(c._attr),c[c.moved?"animate":"attr"](a),c.moved=!0):c&&c.attr({y:-9999}))})},g.pie.prototype.alignDataLabel=n,g.pie.prototype.verifyDataLabelOverflow=function(a){var c=this.center,d=this.options,f=d.center,g=d.minSize||80,b,h;null!==f[0]?b=Math.max(c[2]-Math.max(a[1],a[3]),g):(b=Math.max(c[2]-a[1]-a[3],g),c[0]+=(a[3]-
a[1])/2);null!==f[1]?b=Math.max(Math.min(b,c[2]-Math.max(a[0],a[2])),g):(b=Math.max(Math.min(b,c[2]-a[0]-a[2]),g),c[1]+=(a[0]-a[2])/2);b<c[2]?(c[2]=b,c[3]=Math.min(v(d.innerSize||0,b),b),this.translate(c),this.drawDataLabels&&this.drawDataLabels()):h=!0;return h});g.column&&(g.column.prototype.alignDataLabel=function(a,e,f,g,h){var b=this.chart.inverted,c=a.series,l=a.dlBox||a.shapeArgs,m=k(a.below,a.plotY>k(this.translatedThreshold,c.yAxis.len)),n=k(f.inside,!!this.options.stacking);l&&(g=q(l),0>
g.y&&(g.height+=g.y,g.y=0),l=g.y+g.height-c.yAxis.len,0<l&&(g.height-=l),b&&(g={x:c.yAxis.len-g.y-g.height,y:c.xAxis.len-g.x-g.width,width:g.height,height:g.width}),n||(b?(g.x+=m?0:g.width,g.width=0):(g.y+=m?g.height:0,g.height=0)));f.align=k(f.align,!b||n?"center":m?"right":"left");f.verticalAlign=k(f.verticalAlign,b||n?"middle":m?"top":"bottom");d.prototype.alignDataLabel.call(this,a,e,f,g,h)})})(M);(function(a){var D=a.Chart,z=a.each,F=a.pick,J=a.addEvent;D.prototype.callbacks.push(function(a){function f(){var f=
[];z(a.series,function(a){var h=a.options.dataLabels,k=a.dataLabelCollections||["dataLabel"];(h.enabled||a._hasPointLabels)&&!h.allowOverlap&&a.visible&&z(k,function(h){z(a.points,function(a){a[h]&&(a[h].labelrank=F(a.labelrank,a.shapeArgs&&a.shapeArgs.height),f.push(a[h]))})})});a.hideOverlappingLabels(f)}f();J(a,"redraw",f)});D.prototype.hideOverlappingLabels=function(a){var f=a.length,h,m,n,k,v,d,g,w,B,c=function(a,c,d,f,b,g,h,k){return!(b>a+d||b+h<a||g>c+f||g+k<c)};for(m=0;m<f;m++)if(h=a[m])h.oldOpacity=
h.opacity,h.newOpacity=1;a.sort(function(a,c){return(c.labelrank||0)-(a.labelrank||0)});for(m=0;m<f;m++)for(n=a[m],h=m+1;h<f;++h)if(k=a[h],n&&k&&n.placed&&k.placed&&0!==n.newOpacity&&0!==k.newOpacity&&(v=n.alignAttr,d=k.alignAttr,g=n.parentGroup,w=k.parentGroup,B=2*(n.box?0:n.padding),v=c(v.x+g.translateX,v.y+g.translateY,n.width-B,n.height-B,d.x+w.translateX,d.y+w.translateY,k.width-B,k.height-B)))(n.labelrank<k.labelrank?n:k).newOpacity=0;z(a,function(a){var c,d;a&&(d=a.newOpacity,a.oldOpacity!==
d&&a.placed&&(d?a.show(!0):c=function(){a.hide()},a.alignAttr.opacity=d,a[a.isOld?"animate":"attr"](a.alignAttr,null,c)),a.isOld=!0)})}})(M);(function(a){var D=a.addEvent,z=a.Chart,F=a.createElement,J=a.css,m=a.defaultOptions,f=a.defaultPlotOptions,h=a.each,q=a.extend,n=a.fireEvent,k=a.hasTouch,v=a.inArray,d=a.isObject,g=a.Legend,w=a.merge,B=a.pick,c=a.Point,e=a.Series,l=a.seriesTypes,u=a.svg,L;L=a.TrackerMixin={drawTrackerPoint:function(){var a=this,c=a.chart,d=c.pointer,e=function(a){for(var b=
a.target,d;b&&!d;)d=b.point,b=b.parentNode;if(void 0!==d&&d!==c.hoverPoint)d.onMouseOver(a)};h(a.points,function(a){a.graphic&&(a.graphic.element.point=a);a.dataLabel&&(a.dataLabel.element.point=a)});a._hasTracking||(h(a.trackerGroups,function(b){if(a[b]){a[b].addClass("highcharts-tracker").on("mouseover",e).on("mouseout",function(a){d.onTrackerMouseOut(a)});if(k)a[b].on("touchstart",e);a.options.cursor&&a[b].css(J).css({cursor:a.options.cursor})}}),a._hasTracking=!0)},drawTrackerGraph:function(){var a=
this,c=a.options,d=c.trackByArea,e=[].concat(d?a.areaPath:a.graphPath),f=e.length,g=a.chart,l=g.pointer,m=g.renderer,n=g.options.tooltip.snap,q=a.tracker,p,v=function(){if(g.hoverSeries!==a)a.onMouseOver()},w="rgba(192,192,192,"+(u?.0001:.002)+")";if(f&&!d)for(p=f+1;p--;)"M"===e[p]&&e.splice(p+1,0,e[p+1]-n,e[p+2],"L"),(p&&"M"===e[p]||p===f)&&e.splice(p,0,"L",e[p-2]+n,e[p-1]);q?q.attr({d:e}):a.graph&&(a.tracker=m.path(e).attr({"stroke-linejoin":"round",visibility:a.visible?"visible":"hidden",stroke:w,
fill:d?w:"none","stroke-width":a.graph.strokeWidth()+(d?0:2*n),zIndex:2}).add(a.group),h([a.tracker,a.markerGroup],function(a){a.addClass("highcharts-tracker").on("mouseover",v).on("mouseout",function(a){l.onTrackerMouseOut(a)});c.cursor&&a.css({cursor:c.cursor});if(k)a.on("touchstart",v)}))}};l.column&&(l.column.prototype.drawTracker=L.drawTrackerPoint);l.pie&&(l.pie.prototype.drawTracker=L.drawTrackerPoint);l.scatter&&(l.scatter.prototype.drawTracker=L.drawTrackerPoint);q(g.prototype,{setItemEvents:function(a,
c,d){var b=this,e=b.chart,f="highcharts-legend-"+(a.series?"point":"series")+"-active";(d?c:a.legendGroup).on("mouseover",function(){a.setState("hover");e.seriesGroup.addClass(f);c.css(b.options.itemHoverStyle)}).on("mouseout",function(){c.css(a.visible?b.itemStyle:b.itemHiddenStyle);e.seriesGroup.removeClass(f);a.setState()}).on("click",function(b){var c=function(){a.setVisible&&a.setVisible()};b={browserEvent:b};a.firePointEvent?a.firePointEvent("legendItemClick",b,c):n(a,"legendItemClick",b,c)})},
createCheckboxForItem:function(a){a.checkbox=F("input",{type:"checkbox",checked:a.selected,defaultChecked:a.selected},this.options.itemCheckboxStyle,this.chart.container);D(a.checkbox,"click",function(b){n(a.series||a,"checkboxClick",{checked:b.target.checked,item:a},function(){a.select()})})}});m.legend.itemStyle.cursor="pointer";q(z.prototype,{showResetZoom:function(){var a=this,c=m.lang,d=a.options.chart.resetZoomButton,e=d.theme,f=e.states,g="chart"===d.relativeTo?null:"plotBox";this.resetZoomButton=
a.renderer.button(c.resetZoom,null,null,function(){a.zoomOut()},e,f&&f.hover).attr({align:d.position.align,title:c.resetZoomTitle}).addClass("highcharts-reset-zoom").add().align(d.position,!1,g)},zoomOut:function(){var a=this;n(a,"selection",{resetSelection:!0},function(){a.zoom()})},zoom:function(a){var b,c=this.pointer,e=!1,f;!a||a.resetSelection?h(this.axes,function(a){b=a.zoom()}):h(a.xAxis.concat(a.yAxis),function(a){var d=a.axis,f=d.isXAxis;if(c[f?"zoomX":"zoomY"]||c[f?"pinchX":"pinchY"])b=
d.zoom(a.min,a.max),d.displayBtn&&(e=!0)});f=this.resetZoomButton;e&&!f?this.showResetZoom():!e&&d(f)&&(this.resetZoomButton=f.destroy());b&&this.redraw(B(this.options.chart.animation,a&&a.animation,100>this.pointCount))},pan:function(a,c){var b=this,d=b.hoverPoints,e;d&&h(d,function(a){a.setState()});h("xy"===c?[1,0]:[1],function(c){c=b[c?"xAxis":"yAxis"][0];var d=c.horiz,f=a[d?"chartX":"chartY"],d=d?"mouseDownX":"mouseDownY",g=b[d],h=(c.pointRange||0)/2,k=c.getExtremes(),l=c.toValue(g-f,!0)+h,h=
c.toValue(g+c.len-f,!0)-h,g=g>f;c.series.length&&(g||l>Math.min(k.dataMin,k.min))&&(!g||h<Math.max(k.dataMax,k.max))&&(c.setExtremes(l,h,!1,!1,{trigger:"pan"}),e=!0);b[d]=f});e&&b.redraw(!1);J(b.container,{cursor:"move"})}});q(c.prototype,{select:function(a,c){var b=this,d=b.series,e=d.chart;a=B(a,!b.selected);b.firePointEvent(a?"select":"unselect",{accumulate:c},function(){b.selected=b.options.selected=a;d.options.data[v(b,d.data)]=b.options;b.setState(a&&"select");c||h(e.getSelectedPoints(),function(a){a.selected&&
a!==b&&(a.selected=a.options.selected=!1,d.options.data[v(a,d.data)]=a.options,a.setState(""),a.firePointEvent("unselect"))})})},onMouseOver:function(a,c){var b=this.series,d=b.chart,e=d.tooltip,f=d.hoverPoint;if(this.series){if(!c){if(f&&f!==this)f.onMouseOut();if(d.hoverSeries!==b)b.onMouseOver();d.hoverPoint=this}!e||e.shared&&!b.noSharedTooltip?e||this.setState("hover"):(this.setState("hover"),e.refresh(this,a));this.firePointEvent("mouseOver")}},onMouseOut:function(){var a=this.series.chart,
c=a.hoverPoints;this.firePointEvent("mouseOut");c&&-1!==v(this,c)||(this.setState(),a.hoverPoint=null)},importEvents:function(){if(!this.hasImportedEvents){var a=w(this.series.options.point,this.options).events,c;this.events=a;for(c in a)D(this,c,a[c]);this.hasImportedEvents=!0}},setState:function(b,c){var d=Math.floor(this.plotX),e=this.plotY,g=this.series,h=g.options.states[b]||{},k=f[g.type].marker&&g.options.marker,l=k&&!1===k.enabled,m=k&&k.states&&k.states[b]||{},n=!1===m.enabled,p=g.stateMarkerGraphic,
t=this.marker||{},u=g.chart,v=g.halo,w;b=b||"";if(!(b===this.state&&!c||this.selected&&"select"!==b||!1===h.enabled||b&&(n||l&&!1===m.enabled)||b&&t.states&&t.states[b]&&!1===t.states[b].enabled)){k&&g.markerAttribs&&(w=g.markerAttribs(this,b));if(this.graphic)this.state&&this.graphic.removeClass("highcharts-point-"+this.state),b&&this.graphic.addClass("highcharts-point-"+b),this.graphic.attr(g.pointAttribs(this,b)),w&&this.graphic.animate(w,B(u.options.chart.animation,m.animation,k.animation)),p&&
p.hide();else{if(b&&m){k=t.symbol||g.symbol;p&&p.currentSymbol!==k&&(p=p.destroy());if(p)p[c?"animate":"attr"]({x:w.x,y:w.y});else k&&(g.stateMarkerGraphic=p=u.renderer.symbol(k,w.x,w.y,w.width,w.height).add(g.markerGroup),p.currentSymbol=k);p&&p.attr(g.pointAttribs(this,b))}p&&(p[b&&u.isInsidePlot(d,e,u.inverted)?"show":"hide"](),p.element.point=this)}(d=h.halo)&&d.size?(v||(g.halo=v=u.renderer.path().add(g.markerGroup||g.group)),a.stop(v),v[c?"animate":"attr"]({d:this.haloPath(d.size)}),v.attr({"class":"highcharts-halo highcharts-color-"+
B(this.colorIndex,g.colorIndex)}),v.attr(q({fill:this.color||g.color,"fill-opacity":d.opacity,zIndex:-1},d.attributes))):v&&v.animate({d:this.haloPath(0)});this.state=b}},haloPath:function(a){return this.series.chart.renderer.symbols.circle(Math.floor(this.plotX)-a,this.plotY-a,2*a,2*a)}});q(e.prototype,{onMouseOver:function(){var a=this.chart,c=a.hoverSeries;if(c&&c!==this)c.onMouseOut();this.options.events.mouseOver&&n(this,"mouseOver");this.setState("hover");a.hoverSeries=this},onMouseOut:function(){var a=
this.options,c=this.chart,d=c.tooltip,e=c.hoverPoint;c.hoverSeries=null;if(e)e.onMouseOut();this&&a.events.mouseOut&&n(this,"mouseOut");!d||a.stickyTracking||d.shared&&!this.noSharedTooltip||d.hide();this.setState()},setState:function(a){var b=this,c=b.options,d=b.graph,e=c.states,f=c.lineWidth,c=0;a=a||"";if(b.state!==a&&(h([b.group,b.markerGroup],function(c){c&&(b.state&&c.removeClass("highcharts-series-"+b.state),a&&c.addClass("highcharts-series-"+a))}),b.state=a,!e[a]||!1!==e[a].enabled)&&(a&&
(f=e[a].lineWidth||f+(e[a].lineWidthPlus||0)),d&&!d.dashstyle))for(e={"stroke-width":f},d.attr(e);b["zone-graph-"+c];)b["zone-graph-"+c].attr(e),c+=1},setVisible:function(a,c){var b=this,d=b.chart,e=b.legendItem,f,g=d.options.chart.ignoreHiddenSeries,k=b.visible;f=(b.visible=a=b.options.visible=b.userOptions.visible=void 0===a?!k:a)?"show":"hide";h(["group","dataLabelsGroup","markerGroup","tracker","tt"],function(a){if(b[a])b[a][f]()});if(d.hoverSeries===b||(d.hoverPoint&&d.hoverPoint.series)===b)b.onMouseOut();
e&&d.legend.colorizeItem(b,a);b.isDirty=!0;b.options.stacking&&h(d.series,function(a){a.options.stacking&&a.visible&&(a.isDirty=!0)});h(b.linkedSeries,function(b){b.setVisible(a,!1)});g&&(d.isDirtyBox=!0);!1!==c&&d.redraw();n(b,f)},show:function(){this.setVisible(!0)},hide:function(){this.setVisible(!1)},select:function(a){this.selected=a=void 0===a?!this.selected:a;this.checkbox&&(this.checkbox.checked=a);n(this,a?"select":"unselect")},drawTracker:L.drawTrackerGraph})})(M);(function(a){var D=a.Chart,
z=a.each,F=a.inArray,J=a.isObject,m=a.pick,f=a.splat;D.prototype.setResponsive=function(a){var f=this.options.responsive;f&&f.rules&&z(f.rules,function(f){this.matchResponsiveRule(f,a)},this)};D.prototype.matchResponsiveRule=function(f,q){var h=this.respRules,k=f.condition,v;v=f.callback||function(){return this.chartWidth<=m(k.maxWidth,Number.MAX_VALUE)&&this.chartHeight<=m(k.maxHeight,Number.MAX_VALUE)&&this.chartWidth>=m(k.minWidth,0)&&this.chartHeight>=m(k.minHeight,0)};void 0===f._id&&(f._id=
a.idCounter++);v=v.call(this);!h[f._id]&&v?f.chartOptions&&(h[f._id]=this.currentOptions(f.chartOptions),this.update(f.chartOptions,q)):h[f._id]&&!v&&(this.update(h[f._id],q),delete h[f._id])};D.prototype.currentOptions=function(a){function h(a,m,d){var g,k;for(g in a)if(-1<F(g,["series","xAxis","yAxis"]))for(a[g]=f(a[g]),d[g]=[],k=0;k<a[g].length;k++)d[g][k]={},h(a[g][k],m[g][k],d[g][k]);else J(a[g])?(d[g]={},h(a[g],m[g]||{},d[g])):d[g]=m[g]||null}var m={};h(a,this.options,m);return m}})(M);return M});
