# Supplementary material for: FastqCleaner: an interactive Bioconductor application for quality-control, filtering and trimming of FASTQ files
Source: BMC Bioinformatics. 2019 Jun 28;20:361. doi: 10.1186/s12859-019-2961-8 (PMC6599294; doi:10.1186/s12859-019-2961-8)
Supplement: Supplementary file 3 — Source code of FastqCleaner. (GZ 3273 kb) [file 12859_2019_2961_MOESM3_ESM.gz › FastqCleaner/inst/application/www/styles/masterCss.css]

@import url('flatly.css');
@import url('spinner.css');
@import url('myStyles.css');
@font-face {
  font-family:'Roboto';
  src: url('/../fonts/roboto/Roboto-Regular.ttf'); 
  font-size:48px;
}
