# Supplementary material for: FastqCleaner: an interactive Bioconductor application for quality-control, filtering and trimming of FASTQ files
Source: BMC Bioinformatics. 2019 Jun 28;20:361. doi: 10.1186/s12859-019-2961-8 (PMC6599294; doi:10.1186/s12859-019-2961-8)
Supplement: Supplementary file 3 — Source code of FastqCleaner. (GZ 3273 kb) [file 12859_2019_2961_MOESM3_ESM.gz › FastqCleaner/inst/application/www/styles/spinner.css]

.cssload-container-general
{
  animation:cssload-animball_two 1.45s infinite;
  -o-animation:cssload-animball_two 1.45s infinite;
  -ms-animation:cssload-animball_two 1.45s infinite;
  -webkit-animation:cssload-animball_two 1.45s infinite;
  -moz-animation:cssload-animball_two 1.45s infinite;
  width:138px; height:138px;
}
.cssload-internal
{
  width:138px; height:138px; position:absolute;
}
.cssload-ballcolor
{
  width: 63px;
  height: 63px;
  border-radius: 50%;
}
.cssload-ball_1, .cssload-ball_2, .cssload-ball_3, .cssload-ball_4
{
  position: absolute;
  animation:cssload-animball_one 1.45s infinite ease;
  -o-animation:cssload-animball_one 1.45s infinite ease;
  -ms-animation:cssload-animball_one 1.45s infinite ease;
  -webkit-animation:cssload-animball_one 1.45s infinite ease;
  -moz-animation:cssload-animball_one 1.45s infinite ease;
}
.cssload-ball_1
{
  background-color:rgb(203,32,37);
  top:0; left:0;
}
.cssload-ball_2
{
  background-color:rgb(248,179,52);
  top:0; left:75px;
}
.cssload-ball_3
{
  background-color:rgb(0,160,150);
  top:75px; left:0;
}
.cssload-ball_4
{
  background-color:rgb(151,191,13);
  top:75px; left:75px;
}


@keyframes cssload-animball_one
{
  0%{ position: absolute;}
  50%{top:38px; left:38px; position: absolute;opacity:0.5;}
  100%{ position: absolute;}
}

@-o-keyframes cssload-animball_one
{
  0%{ position: absolute;}
  50%{top:38px; left:38px; position: absolute;opacity:0.5;}
  100%{ position: absolute;}
}

@-ms-keyframes cssload-animball_one
{
  0%{ position: absolute;}
  50%{top:38px; left:38px; position: absolute;opacity:0.5;}
  100%{ position: absolute;}
}

@-webkit-keyframes cssload-animball_one
{
  0%{ position: absolute;}
  50%{top:38px; left:38px; position: absolute;opacity:0.5;}
  100%{ position: absolute;}
}

@-moz-keyframes cssload-animball_one
{
  0%{ position: absolute;}
  50%{top:38px; left:38px; position: absolute;opacity:0.5;}
  100%{ position: absolute;}
}

@keyframes cssload-animball_two
{
  0%{transform:rotate(0deg) scale(1);}
  50%{transform:rotate(360deg) scale(1.3);}
  100%{transform:rotate(720deg) scale(1);}
}

@-o-keyframes cssload-animball_two
{
  0%{-o-transform:rotate(0deg) scale(1);}
  50%{-o-transform:rotate(360deg) scale(1.3);}
  100%{-o-transform:rotate(720deg) scale(1);}
}

@-ms-keyframes cssload-animball_two
{
  0%{-ms-transform:rotate(0deg) scale(1);}
  50%{-ms-transform:rotate(360deg) scale(1.3);}
  100%{-ms-transform:rotate(720deg) scale(1);}
}

@-webkit-keyframes cssload-animball_two
{
  0%{-webkit-transform:rotate(0deg) scale(1);}
  50%{-webkit-transform:rotate(360deg) scale(1.3);}
  100%{-webkit-transform:rotate(720deg) scale(1);}
}

@-moz-keyframes cssload-animball_two
{
  0%{-moz-transform:rotate(0deg) scale(1);}
  50%{-moz-transform:rotate(360deg) scale(1.3);}
  100%{-moz-transform:rotate(720deg) scale(1);}
}
