# Supplementary material for: FastqCleaner: an interactive Bioconductor application for quality-control, filtering and trimming of FASTQ files
Source: BMC Bioinformatics. 2019 Jun 28;20:361. doi: 10.1186/s12859-019-2961-8 (PMC6599294; doi:10.1186/s12859-019-2961-8)
Supplement: Supplementary file 3 — Source code of FastqCleaner. (GZ 3273 kb) [file 12859_2019_2961_MOESM3_ESM.gz › FastqCleaner/man/adapter_filter.Rd]

% Generated by roxygen2: do not edit by hand
% Please edit documentation in R/adapter_filter.R
\name{adapter_filter}
\alias{adapter_filter}
\title{Remove full and partial adapters from a ShortReadQ object}
\usage{
adapter_filter(input, Lpattern = "", Rpattern = "", rc.L = FALSE,
  rc.R = FALSE, first = c("R", "L"), with_indels = FALSE,
  error_rate = 0.2, anchored = TRUE, fixed = "subject",
  remove_zero = TRUE, checks = TRUE, min_match_flank = 3L, ...)
}
\arguments{
\item{input}{\code{\link[ShortRead:ShortReadQ-class]{ShortReadQ}} object}

\item{Lpattern}{5' pattern (character or
\code{\link[Biostrings]{DNAString}} object)}

\item{Rpattern}{3' pattern (character or 
\code{\link[Biostrings:DNAString-class]{DNAString}} object)}

\item{rc.L}{Reverse complement Lpattern? default FALSE}

\item{rc.R}{Reverse complement Rpatter? default FALSE}

\item{first}{trim first right('R') or left ('L') side of sequences
when both Lpattern and Rpattern are passed}

\item{with_indels}{Allow indels? This feature is available only 
when the error_rate is not null}

\item{error_rate}{Error rate (value in the range [0, 1] 
The error rate is the proportion of mismatches allowed between
the adapter and the aligned portion  of the subject.
For a given adapter A, the number of allowed mismatches between each 
subsequence s of A and the subject is computed as: error_rate * L_s,
where L_s is the length of the subsequence s}

\item{anchored}{Adapter or partial adapter within sequence
(anchored = FALSE, default) or only in 3' and 5' terminals? 
(anchored = TRUE)}

\item{fixed}{Parameter passed to 
\code{\link[Biostrings]{trimLRPatterns}} 
Default 'subject',  ambiguities in the pattern only are interpreted 
as wildcard. See the argument fixed in 
\code{\link[Biostrings]{trimLRPatterns}}}

\item{remove_zero}{Remove zero-length sequences? Default TRUE}

\item{checks}{Perform checks? Default TRUE}

\item{min_match_flank}{Do not trim in flanks of the subject,
if a match has min_match_flank of less length. Default 1L 
(only trim with >=2 coincidences in a flank match)}

\item{...}{additional parameters passed to
\code{\link[Biostrings]{trimLRpatterns}}}
}
\value{
Edited \code{\link[Biostrings:DNAString-class]{DNAString}} or 
\code{\link[Biostrings:XStringSet-class]{DNAStringSet}} object

Filtered \code{\link[ShortRead:ShortReadQ-class]{ShortReadQ}} 
object
}
\description{
This program can remove adapters and partial 
adapters from 3' and 5', using the functions
\code{\link[Biostrings]{trimLRPatterns}} 
 The program extends the methodology of
the  \code{\link[Biostrings]{trimLRPatterns}} function of \pkg{Biostrings},
being also capable of removing adapters present within reads and with other
additional otpions 
(e.g., threshold of minimum number of bases for trimming). 
For a given position in the read, the two Biostrings functions return TRUE 
when a match is present between a substring of the read and the adapter.
As \code{\link[Biostrings]{trimLRPatterns}} , adapter_filter also selects
region and goes up to the end of the sequence in the corresponding flank 
as the best match. The default error rate is 0.2.
If several valid matches are found, the function removes the
largest subsequence. Adapters can be anchored or not.  
When indels are allowed, the second method uses the 'edit distance' between 
the subsequences and the adapter
}
\examples{

require('Biostrings')
require('ShortRead')

# create 6 sequences of width 43
set.seed(10)
input <- random_seq(6, 43)

# add adapter in 3' 
adapter <- "ATCGACT"

input <- paste0(input, as.character(DNAString(adapter)))
input <- DNAStringSet(input)

# create qualities of width 50
set.seed(10)
input_q <- random_qual(c(30,40), slength = 6, swidth = 50, 
encod = 'Sanger')

# create names
input_names <- seq_names(length(input))

# create ShortReadQ object
my_read <- ShortReadQ(sread = input, quality = input_q, id = input_names)

# trim adapter
filtered <- adapter_filter(my_read, Rpattern = adapter)

# look at the filtered sequences
sread(filtered)


}
\author{
Leandro Roser \email{learoser@gmail.com}
}
