# Supplementary material for: FastqCleaner: an interactive Bioconductor application for quality-control, filtering and trimming of FASTQ files
Source: BMC Bioinformatics. 2019 Jun 28;20:361. doi: 10.1186/s12859-019-2961-8 (PMC6599294; doi:10.1186/s12859-019-2961-8)
Supplement: Supplementary file 3 — Source code of FastqCleaner. (GZ 3273 kb) [file 12859_2019_2961_MOESM3_ESM.gz › FastqCleaner/man/asc2int.Rd]

% Generated by roxygen2: do not edit by hand
% Please edit documentation in R/auxiliar.R
\name{asc2int}
\alias{asc2int}
\title{ASCII to integer}
\usage{
asc2int(x)
}
\value{
Integer
}
\description{
ASCII to integer
}
\keyword{internal}
