# Supplementary material for: FastqCleaner: an interactive Bioconductor application for quality-control, filtering and trimming of FASTQ files
Source: BMC Bioinformatics. 2019 Jun 28;20:361. doi: 10.1186/s12859-019-2961-8 (PMC6599294; doi:10.1186/s12859-019-2961-8)
Supplement: Supplementary file 3 — Source code of FastqCleaner. (GZ 3273 kb) [file 12859_2019_2961_MOESM3_ESM.gz › FastqCleaner/man/check_onclick_.Rd]

% Generated by roxygen2: do not edit by hand
% Please edit documentation in R/server_functions.R
\name{check_onclick_}
\alias{check_onclick_}
\title{check onclick}
\usage{
check_onclick_(.menu_react, .butt_number, my_envir)
}
\value{
Change value of reactive output, without return
}
\description{
Function to put a tickmark on click
}
\keyword{internal}
