# Supplementary material for: FastqCleaner: an interactive Bioconductor application for quality-control, filtering and trimming of FASTQ files
Source: BMC Bioinformatics. 2019 Jun 28;20:361. doi: 10.1186/s12859-019-2961-8 (PMC6599294; doi:10.1186/s12859-019-2961-8)
Supplement: Supplementary file 3 — Source code of FastqCleaner. (GZ 3273 kb) [file 12859_2019_2961_MOESM3_ESM.gz › FastqCleaner/man/create_cleanfunction_.Rd]

% Generated by roxygen2: do not edit by hand
% Please edit documentation in R/server_functions.R
\name{create_cleanfunction_}
\alias{create_cleanfunction_}
\title{create_cleanfunction_}
\usage{
create_cleanfunction_(my_envir, .which_read = c("FORWARD", "REVERSE"))
}
\value{
Function with selected cleaning operations
}
\description{
Create a function to process FASTQ files in function
of the Shiny parameters selected by the user
}
\keyword{internal}
