# Supplementary material for: FastqCleaner: an interactive Bioconductor application for quality-control, filtering and trimming of FASTQ files
Source: BMC Bioinformatics. 2019 Jun 28;20:361. doi: 10.1186/s12859-019-2961-8 (PMC6599294; doi:10.1186/s12859-019-2961-8)
Supplement: Supplementary file 3 — Source code of FastqCleaner. (GZ 3273 kb) [file 12859_2019_2961_MOESM3_ESM.gz › FastqCleaner/man/create_uniform_width.Rd]

% Generated by roxygen2: do not edit by hand
% Please edit documentation in R/simulate.R
\name{create_uniform_width}
\alias{create_uniform_width}
\title{Create fastq/sequences/qualities with uniform width}
\usage{
create_uniform_width(input, type = c("fastq", "sequence", "quality"))
}
\arguments{
\item{input}{input to edit}

\item{type}{type of the input: 'fastq' (ShortReadQ),
'sequence' (DNAStringSet), 'quality' (BStringset)}
}
\value{
ShortReadQ object or character vector with sequences 
or qualities, with uniform widht (padded with Ns or \})
}
\description{
Create fastq/sequences/qualities with uniform width
}
\keyword{internal}
