# Supplementary material for: FastqCleaner: an interactive Bioconductor application for quality-control, filtering and trimming of FASTQ files
Source: BMC Bioinformatics. 2019 Jun 28;20:361. doi: 10.1186/s12859-019-2961-8 (PMC6599294; doi:10.1186/s12859-019-2961-8)
Supplement: Supplementary file 3 — Source code of FastqCleaner. (GZ 3273 kb) [file 12859_2019_2961_MOESM3_ESM.gz › FastqCleaner/man/launch_fqc.Rd]

% Generated by roxygen2: do not edit by hand
% Please edit documentation in R/launch_fqc.R
\name{launch_fqc}
\alias{launch_fqc}
\title{Launch FastqCleaner application}
\usage{
launch_fqc(launch.browser = TRUE, ...)
}
\arguments{
\item{launch.browser}{Launch in browser? Default TRUE}

\item{...}{Additional parameters passed to \code{\link[shiny]{runApp}}}
}
\value{
Launch the application, without return value
}
\description{
Launch FastqCleaner application
}
\examples{
# Uncomment and paste in te console to launch the application:
# launch_fqc() 

NULL
}
\author{
Leandro Roser \email{learoser@gmail.com}
}
