# Supplementary material for: FastqCleaner: an interactive Bioconductor application for quality-control, filtering and trimming of FASTQ files
Source: BMC Bioinformatics. 2019 Jun 28;20:361. doi: 10.1186/s12859-019-2961-8 (PMC6599294; doi:10.1186/s12859-019-2961-8)
Supplement: Supplementary file 3 — Source code of FastqCleaner. (GZ 3273 kb) [file 12859_2019_2961_MOESM3_ESM.gz › FastqCleaner/man/messageFun_.Rd]

% Generated by roxygen2: do not edit by hand
% Please edit documentation in R/server_functions.R
\name{messageFun_}
\alias{messageFun_}
\title{messageFun_}
\usage{
messageFun_(.who, .chunck, .which_read, my_envir)
}
\value{
Changes the state of reactive vector, without return
}
\description{
messageFun_
}
\keyword{internal}
