# Supplementary material for: FastqCleaner: an interactive Bioconductor application for quality-control, filtering and trimming of FASTQ files
Source: BMC Bioinformatics. 2019 Jun 28;20:361. doi: 10.1186/s12859-019-2961-8 (PMC6599294; doi:10.1186/s12859-019-2961-8)
Supplement: Supplementary file 3 — Source code of FastqCleaner. (GZ 3273 kb) [file 12859_2019_2961_MOESM3_ESM.gz › FastqCleaner/man/n_filter.Rd]

% Generated by roxygen2: do not edit by hand
% Please edit documentation in R/n_filter.R
\name{n_filter}
\alias{n_filter}
\title{Remove sequences with non-identified bases (Ns) from a ShortReadQ object}
\usage{
n_filter(input, rm.N)
}
\arguments{
\item{input}{\code{\link[ShortRead:ShortReadQ-class]{ShortReadQ}} object}

\item{rm.N}{Threshold value of N's to remove a sequence from the output 
(sequences with number of Ns > threshold are removed)
For example, if rm.N is 3, all the sequences 
with a number of Ns > 3 (Ns >= 4) will be removed}
}
\value{
Filtered \code{\link[ShortRead:ShortReadQ-class]{ShortReadQ}} 
object
}
\description{
This program is a wrapper to
\code{\link[ShortRead:srFilter]{nFilter}}. 
It removes the sequences with a number of N's above 
a threshold value 'rm.N'. 
All the sequences with a number of N > rm.N (N >= rm.N) will be removed
}
\examples{

require('Biostrings')
require('ShortRead')

# create 6 sequences of width 20
set.seed(10)
input <- random_seq(50, 20)

# inject N's
set.seed(10)
input <- inject_letter_random(input, how_many_seqs = 1:30, 
how_many = 1:10)

input <- DNAStringSet(input)


# watch the N's frequency
hist(letterFrequency(input, 'N'), breaks = 0:10, 
main  = 'Ns Frequency', xlab = '# Ns')

# create qualities of width 20
set.seed(10) 
input_q <- random_qual(50, 20)

# create names
input_names <- seq_names(50)

# create ShortReadQ object
my_read <- ShortReadQ(sread = input, quality = input_q, id = input_names)

# apply the filter 
filtered <- n_filter(my_read, rm.N = 3)

# watch the filtered sequences
sread(filtered)

# watch the N's frequency
hist(letterFrequency(sread(filtered), 'N'), 
main = 'Ns distribution', xlab = '')

}
\author{
Leandro Roser \email{learoser@gmail.com}
}
