# Supplementary material for: FastqCleaner: an interactive Bioconductor application for quality-control, filtering and trimming of FASTQ files
Source: BMC Bioinformatics. 2019 Jun 28;20:361. doi: 10.1186/s12859-019-2961-8 (PMC6599294; doi:10.1186/s12859-019-2961-8)
Supplement: Supplementary file 3 — Source code of FastqCleaner. (GZ 3273 kb) [file 12859_2019_2961_MOESM3_ESM.gz › FastqCleaner/man/plotObjects.Rd]

% Generated by roxygen2: do not edit by hand
% Please edit documentation in R/plotObjects.R
\name{plotObjects}
\alias{plotObjects}
\title{plotObjects
Create the information required to construct the plots. 
This is the input of myplot, which uses the values created for 
this function to construct the plots}
\usage{
plotObjects(fq, klength, basename, maxFreq, sampleSize)
}
\value{
List with information to construct the diagnostic plots
}
\description{
plotObjects
Create the information required to construct the plots. 
This is the input of myplot, which uses the values created for 
this function to construct the plots
}
\keyword{internal}
