# Supplementary material for: FastqCleaner: an interactive Bioconductor application for quality-control, filtering and trimming of FASTQ files
Source: BMC Bioinformatics. 2019 Jun 28;20:361. doi: 10.1186/s12859-019-2961-8 (PMC6599294; doi:10.1186/s12859-019-2961-8)
Supplement: Supplementary file 3 — Source code of FastqCleaner. (GZ 3273 kb) [file 12859_2019_2961_MOESM3_ESM.gz › FastqCleaner/tests/testthat/test-fixed_filter.R]

context("test-fixed_filter.R")
skip_on_cran()

require("Biostrings")
require("ShortRead")

# create 6 sequences of width 20
set.seed(10)
input <- random_seq(6, 20)

# create qualities of width 20 
set.seed(10)
input_q <- random_qual(c(30,40), slength = 6, swidth = 20, 
                       encod = "Sanger")


# create names
input_names <- seq_names(6)

# create ShortReadQ object
my_read <- ShortReadQ(sread = input, quality = input_q, id = input_names)


test_that("fixed filter works", {
  # apply the filter 
  filtered3 <- fixed_filter(my_read, trim5 = 5)
  
  filtered5 <- fixed_filter(my_read, trim3 = 5)
  
  filtered3and5 <- fixed_filter(my_read, trim3 = 10, trim5 = 5)
  
  expect_that(unique(width(filtered3)), equals(15))
  expect_that(unique(width(filtered5)), equals(15))
  expect_that(unique(width(filtered3and5)), equals(5))
  
})
