# Supplementary material for: FastqCleaner: an interactive Bioconductor application for quality-control, filtering and trimming of FASTQ files
Source: BMC Bioinformatics. 2019 Jun 28;20:361. doi: 10.1186/s12859-019-2961-8 (PMC6599294; doi:10.1186/s12859-019-2961-8)
Supplement: Supplementary file 3 — Source code of FastqCleaner. (GZ 3273 kb) [file 12859_2019_2961_MOESM3_ESM.gz › FastqCleaner/tests/testthat/test-length_filter.R]

context("test-length_filter.R")
skip_on_cran()

require("Biostrings")
require("ShortRead")

#create  ShortReadQ object width widths between 1 and 100
set.seed(10)
input <- random_length(100, widths = seq_len(100))

test_that("length filter works", {
  
  ## apply the filter, removing sequences with  10>length> 80
  filtered <- length_filter(input, rm.min = 10, rm.max = 80)
  
  expect_true(all(width(filtered) >= 10))
  expect_true(all(width(filtered) <= 80))
})
