# Supplementary material for: FastqCleaner: an interactive Bioconductor application for quality-control, filtering and trimming of FASTQ files
Source: BMC Bioinformatics. 2019 Jun 28;20:361. doi: 10.1186/s12859-019-2961-8 (PMC6599294; doi:10.1186/s12859-019-2961-8)
Supplement: Supplementary file 3 — Source code of FastqCleaner. (GZ 3273 kb) [file 12859_2019_2961_MOESM3_ESM.gz › FastqCleaner/tests/testthat/test-matching.R]

context("test-matching.R")
skip_on_cran()

library(Biostrings)
Lpattern <- Rpattern <- "TCATG"
subject <- DNAStringSet(c("ATCATGCCATCATGAT", "ATTTGGAATCAT",
"CATGATATTA", "TCATG", "AAAAAA", "AGGTCATG"))

test_that("cutLseq works", {

  # cutLseq
  out <- cutLseq(subject, Lpattern, anchored = FALSE, ranges = FALSE,  min_match_flank = 1)
  expect_equal(width(out), c(2L, 12L, 6L, 0L, 6L, 0L))

  out <- cutLseq(subject, Lpattern, anchored = TRUE, ranges = FALSE, min_match_flank = 1)
  expect_equal(width(out), c(16L, 12L, 6L, 0L, 6L, 8L))
  
  
})


test_that("cutRseq works", {
  
  out <- FastqCleaner:::cutRseq(subject, Rpattern, anchored = FALSE, ranges = FALSE)
  expect_equal(width(out),  c(1L, 8L, 10L, 0L, 6L, 3L))
  
  out <- FastqCleaner:::cutRseq(subject, Rpattern, anchored = TRUE, ranges = FALSE)
  expect_equal(width(out),  c(16L, 8L, 10L, 0L, 6L, 3L))
  
})
