# Supplementary material for: FastqCleaner: an interactive Bioconductor application for quality-control, filtering and trimming of FASTQ files
Source: BMC Bioinformatics. 2019 Jun 28;20:361. doi: 10.1186/s12859-019-2961-8 (PMC6599294; doi:10.1186/s12859-019-2961-8)
Supplement: Supplementary file 3 — Source code of FastqCleaner. (GZ 3273 kb) [file 12859_2019_2961_MOESM3_ESM.gz › FastqCleaner/tests/testthat/test-qmean_filter.R]

context("test-qmean_filter.R")
skip_on_cran()

require("Biostrings")
require("ShortRead")


# create 6 sequences of width 20
set.seed(10)
input <- random_seq(30, 20)

# create qualities of width 20 
## high quality (15 sequences)
set.seed(10)
my_qual <- random_qual(c(30,40), slength = 15, swidth = 20,
                       encod = "Sanger")
## low quality (15 sequences)
set.seed(10)
my_qual_2 <-   random_qual(c(5,30), slength = 15, swidth = 20, 
                            encod = "Sanger")

# concatenate vectors
input_q<- c(my_qual, my_qual_2)

# create names
input_names <- seq_names(30)

# create ShortReadQ object
my_read <- ShortReadQ(sread = input, quality = input_q, id = input_names)


test_that("q_mean filter works", {

  filtered <- qmean_filter(my_read, minq = 30)
  
  # average qualities
  avq <- alphabetScore(filtered) / width(filtered)
  
  expect_true(all(avq >=30))
})
