# Supplementary material for: FastqCleaner: an interactive Bioconductor application for quality-control, filtering and trimming of FASTQ files
Source: BMC Bioinformatics. 2019 Jun 28;20:361. doi: 10.1186/s12859-019-2961-8 (PMC6599294; doi:10.1186/s12859-019-2961-8)
Supplement: Supplementary file 3 — Source code of FastqCleaner. (GZ 3273 kb) [file 12859_2019_2961_MOESM3_ESM.gz › FastqCleaner/tests/testthat/test-trim3q_filter.R]

context("test-trim3q_filter.R")
skip_on_cran()

require("Biostrings")
require("ShortRead")

# create 6 sequences of width 20
set.seed(10)
input <- random_seq(6, 20)

# create qualities of width 15 and paste to qualities of length 5 used for the tails.
# for two of the sequences, put low qualities in tails
set.seed(10)
input_q <- random_qual(c(30,40), slength = 6, swidth = 15, encod = "Sanger")
set.seed(10)
tails <-   random_qual(c(30,40), slength = 6, swidth = 5, encod = "Sanger")
set.seed(10)
tails[2:3] <- random_qual(c(3, 20), slength = 2, swidth = 5,  encod = "Sanger")
input_q <- paste0(input_q, tails)
input_q <- BStringSet(input_q)

# create names
input_names <- seq_names(6)

# create ShortReadQ object
my_read <- ShortReadQ(sread = input, quality = input_q, id = input_names)


test_that("trim3q filter works", {
  
  # apply the filter 
  filtered <- trim3q_filter(my_read, rm.3qual = 28)

  expect_true(all(width(filtered)[-c(2,3)] == 20))
  expect_true(all(width(filtered)[c(2,3)] == 15))
})
