# Supplementary material for: FastqCleaner: an interactive Bioconductor application for quality-control, filtering and trimming of FASTQ files
Source: BMC Bioinformatics. 2019 Jun 28;20:361. doi: 10.1186/s12859-019-2961-8 (PMC6599294; doi:10.1186/s12859-019-2961-8)
Supplement: Supplementary file 4 — R script to compute simulated data using ART for Escherichia coli O157:H7 data. (R 3 kb) [file 12859_2019_2961_MOESM4_ESM.r]

########## Software requirements #######################################

## R dependencies
# Biostrings (Bioconductor release 3.8)
# R.utils 2.8.0
# GenomicRanges (Bioconductor release 3.8)
# ShortRead (Bioconductor release 3.8)

## Command line dependencies: 
# sratoolkit (to use fastq-dump)

# art_profiler_illumina (latest version, extracted from ART-MountRainier. Attached in environment package) 
# art_illumina with src version 1.5.1 (obtained from Skewer paper, modified to generate contaminated reads) (attached in environment package and available with the package of the Skewer paper at http://sourceforge.net/projects/skewer/files/Simulator/) 
# aln2bed.pl (to convert aln resulting files to bed format) (attached in environment package and available in the package of the Skewer paper at http://sourceforge.net/projects/skewer/files/Simulator/) 

#######################################################################

library(Biostrings)
library(R.utils)
library(GenomicRanges)
library(ShortRead)

## Download this fasta reference file and name it ecoli_157.fasta
# https://www.ncbi.nlm.nih.gov/nuccore/CP014314.1?report=fasta

# Download data via fastq-dump
system("fastq-dump SRR957847 --split-files")

# Move files to folders, required to run Art_profiler_illumina
dir.create("SRR957847_1")
dir.create("SRR957847_2")
file.copy("SRR957847_1.fastq", "SRR957847_1/SRR957847_1.fq")
file.copy("SRR957847_2.fastq", "SRR957847_2/SRR957847_2.fq")
file.remove(c("SRR957847_1.fastq", "SRR957847_2.fastq"))

# Generate miseq2500 profiles using the "SRR957847 data
system("./ART_profiler_illumina/art_profiler_illumina  miseq2500  SRR957847_1 fq")
system("./ART_profiler_illumina/art_profiler_illumina  miseq2500  SRR957847_2 fq")
dir.create("PROFILES_SRR957847")

file.copy(c("miseq2500R1.txt", "miseq2500R2.txt"), "PROFILES_SRR957847")
file.remove(c("miseq2500R1.txt", "miseq2500R2.txt"))

# Simulate FASTQ files using the referefence fasta and the miseq2500 profiles
system("./art_illumina --paired --in ecoli_157.fasta --out ecoli_results --len 100 --fcov 10 --mflen 200 --sdev 70 -1 PROFILES_SRR957847/miseq2500R1.txt -2 PROFILES_SRR957847/miseq2500R2.txt")

# Convert the aln results into bed
system("./aln2bed.pl ecoli_1.bed ecoli_results1.aln")
system("./aln2bed.pl ecoli_2.bed ecoli_results2.aln")


# Restructure the bed files, and sample 10000 reads of the fastq and bed files for analysis
bed_1 <- as.data.frame(read.table("ecoli_1.bed",header = FALSE, sep="\t",stringsAsFactors=FALSE, quote=""))
bed_1[which(bed_1[, 6] == "-"), 3:2] <- - bed_1[which(bed_1[, 6] == "-"), 2:3]
bed_2 <- as.data.frame(read.table("ecoli_2.bed",header = FALSE, sep="\t",stringsAsFactors=FALSE, quote=""))
bed_2[which(bed_2[, 6] == "-"), 3:2] <- - bed_2[which(bed_2[, 6] == "-"), 2:3]

colnames(bed_1) <- c('chr','start','end','id','score','strand')
bed_1 <- with(bed_1, GRanges(chr, IRanges(start+1, end), strand, score, id=id))

colnames(bed_2) <- c('chr','start','end','id','score','strand')
bed_2 <- with(bed_2, GRanges(chr, IRanges(start+1, end), strand, score, id=id))

write.table(bed_1, "bed_1.txt")
write.table(bed_2, "bed_2.txt")

fq1 <- readFastq("ecoli_results1.fq")
fq2 <- readFastq("ecoli_results2.fq")

bed_1_example <- bed_1[1:10000]
bed_2_example <- bed_2[1:10000]
write.table(bed_1_example, "bed_1_example.txt") 
write.table(bed_2_example, "bed_2_example.txt") 

fq1_example<- fq1[1:10000]
fq2_example<- fq2[1:10000]

writeFastq(fq1_example, "fq1_example.fastq", compress = FALSE, mode ="w+") 
writeFastq(fq2_example, "fq2_example.fastq", compress = FALSE, mode ="w+") 

rm(list=ls(all=TRUE))

## End of generation of simulated reads
