# Supplementary material for: FastqCleaner: an interactive Bioconductor application for quality-control, filtering and trimming of FASTQ files
Source: BMC Bioinformatics. 2019 Jun 28;20:361. doi: 10.1186/s12859-019-2961-8 (PMC6599294; doi:10.1186/s12859-019-2961-8)
Supplement: Supplementary file 5 — R script to compute statistics for the different trimming tools as per Lindgreen (2017). (R 970 bytes) [file 12859_2019_2961_MOESM5_ESM.r]

# Summary of sensitivity, specificity, positive predictive value, negative predictive value and Matthews correlation 

#'@param out output trimmed fastq file
#'@param bed bed reference file with the real length of the reads without contamination
#'@param readlen length of the reads (e.g., 100 bp)

generate_statistics <- function(out, bed, readlen) {
  
  TP <- sum((width(out) == width(bed)) & width(bed) < readlen ) / sum(width(bed) < readlen)
  TN <- sum((width(out) == width(bed)) & width(bed) == readlen) / sum(width(bed) == readlen)
  FP <- sum(width(out) < width(bed)) / length(bed)
  FN <- sum(width(out) > width(bed) & width(bed) < readlen ) / sum(width(bed) < readlen)
  
  outlist <- list(SEN = TP /(TP + FN), 
                  SPC = TN / (FP + TN),
                  PPV =  TP / (TP + FP), 
                  NVP = TN / (TN + FN), 
                  MCC = ((TP * TN) - (FP  * FN)) / sqrt((TP + FP) * (TP + FN) * (TN + FP) * (TN + FN)))
  
  outlist
  
}
